# Supplementary material for: Encrustations on ureteral stents from patients without urinary tract infection reveal distinct urotypes and a low bacterial load
Source: Microbiome. 2019 Apr 13;7:60. doi: 10.1186/s40168-019-0674-x (PMC6462311; doi:10.1186/s40168-019-0674-x)
Supplement: Supplementary file 1 — Detailed patient and sample characteristics and relevant clinical data. (XLSX 66 kb) [file 40168_2019_674_MOESM1_ESM.xlsx]

## Sheet: data
ID	Age	Gender	BMI	DIAB	ASA	ABT	AB	LCUA	LCUB	LCUincr	ECUA	ECUB	ECUincr	pHA	pHB	pHincr	NO2A	NO2B	NO2Bincr	LCBA	LCBB	LCBincr	CRPA	CRPB	CRPincr	CREAA	CREAB	CREAincr	UCULT	LCULT	XRD	MASS	MASSXRD	pHBXRD	MASSBMI	pHBMASSBMI	LCCRPB	ECUMASS	LCMASS	DIABBMI	AGEBMI
ST01	AGE_B	Gender_M	BMI_elev	DIAB_N	ASA_1	ABT_N	AB_cipro	LCUA_normal	LCUB_high	LCUincr_normal_high	ECUA_elev	ECUB_vhigh	ECUincr_elev_vhigh	pHA_acidic	pHB_acidic	pHincr_acidic_acidic	NO2A_N	NO2B_N	NO2incr_N_N	LCBA_high	LCBB_elev	LCBincr_high_elev	CRPA_normal	CRPB_normal	CRPincr_normal_normal	CREAA_high	CREAB_normal	CREAIincr_high_normal	UCULT_NEG	LCULT_NEG	XRD_whe	MASS_C	MASSXRD_C_whe	pHBXRD_acidic_whe	MASSBMI_C_elev	pHBMASSBMI_C_elev_acidic	LCCRPB_elev_normal	ECUMASS_vhigh_C	LCMASS_high_C	DIABBMI_N_elev	AGEBMI_B_elev
ST02	AGE_E	Gender_F	BMI_obese	DIAB_Y	ASA_2	ABT_Y	AB_other	LCUA_normal	LCUB_vhigh	LCUincr_normal_vhigh	ECUA_elev	ECUB_vhigh	ECUincr_elev_vhigh	pHA_acidic	pHB_acidic	pHincr_acidic_acidic	NO2A_N	NO2B_Y	NO2incr_N_Y	LCBA_high	LCBB_normal	LCBincr_high_normal	CRPA_high	CRPB_elev	CRPincr_high_elev	CREAA_high	CREAB_normal	CREAIincr_high_normal	UCULT_STREP	LCULT_NA	XRD_ND	MASS_C	MASSXRD_C_ND	pHBXRD_acidic_ND	MASSBMI_C_obese	pHBMASSBMI_C_obese_acidic	LCCRPB_normal_elev	ECUMASS_vhigh_C	LCMASS_vhigh_C	DIABBMI_Y_obese	AGEBMI_E_obese
ST03	AGE_E	Gender_M	BMI_normal	DIAB_N	ASA_2	ABT_N	AB_cotri	LCUA_normal	LCUB_high	LCUincr_normal_high	ECUA_normal	ECUB_vhigh	ECUincr_normal_vhigh	pHA_acidic	pHB_neutral	pHincr_acidic_neutral	NO2A_N	NO2B_N	NO2incr_N_N	LCBA_elev	LCBB_normal	LCBincr_elev_normal	CRPA_normal	CRPB_normal	CRPincr_normal_normal	CREAA_normal	CREAB_normal	CREAincr_normal_normal	UCULT_NEG	LCULT_NEG	XRD_whe	MASS_C	MASSXRD_C_whe	pHBXRD_neutral_whe	MASSBMI_C_normal	pHBMASSBMI_C_normal_neutral	LCCRPB_normal_normal	ECUMASS_vhigh_C	LCMASS_high_C	DIABBMI_N_normal	AGEBMI_E_normal
ST04	AGE_C	Gender_M	BMI_obese	DIAB_Y	ASA_2	ABT_N	AB_cotri	LCUA_normal	LCUB_elev	LCUincr_normal_elev	ECUA_normal	ECUB_vhigh	ECUincr_normal_vhigh	pHA_acidic	pHB_acidic	pHincr_acidic_acidic	NO2A_N	NO2B_N	NO2incr_NA	LCBA_normal	LCBB_normal	LCBincr_normal_normal	CRPA_normal	CRPB_normal	CRPincr_normal_normal	CREAA_normal	CREAB_normal	CREAincr_normal_normal	UCULT_NEG	LCULT_NEG	XRD_ND	MASS_C	MASSXRD_C_ND	pHBXRD_acidic_ND	MASSBMI_C_obese	pHBMASSBMI_C_obese_acidic	LCCRPB_normal_normal	ECUMASS_vhigh_C	LCMASS_elev_C	DIABBMI_Y_obese	AGEBMI_C_obese
ST05	AGE_C	Gender_M	BMI_normal	DIAB_N	ASA_1	ABT_N	AB_cipro	LCUA_elev	LCUB_high	LCUincr_elev_high	ECUA_vhigh	ECUB_vhigh	ECUincr_vhigh_vhigh	pHA_acidic	pHB_neutral	pHincr_acidic_neutral	NO2A_N	NO2B_N	NO2incr_NA	LCBA_normal	LCBB_normal	LCBincr_normal_normal	CRPA_normal	CRPB_normal	CRPincr_normal_normal	CREAA_normal	CREAB_normal	CREAincr_normal_normal	UCULT_ENT	LCULT_NEG	XRD_wed	MASS_C	MASSXRD_C_wed	pHBXRD_neutral_wed	MASSBMI_C_normal	pHBMASSBMI_C_normal_neutral	LCCRPB_normal_normal	ECUMASS_vhigh_C	LCMASS_high_C	DIABBMI_N_normal	AGEBMI_C_normal
ST06	AGE_A	Gender_M	BMI_elev	DIAB_N	ASA_1	ABT_N	AB_cotri	LCUA_elev	LCUB_elev	LCUincr_elev_elev	ECUA_normal	ECUB_vhigh	ECUincr_normal_vhigh	pHA_basic	pHB_neutral	pHincr_basic_neutral	NO2A_N	NO2B_N	NO2incr_NA	LCBA_normal	LCBB_normal	LCBincr_normal_normal	CRPA_normal	CRPB_normal	CRPincr_normal_normal	CREAA_normal	CREAB_normal	CREAincr_normal_normal	UCULT_NEG	LCULT_NEG	XRD_wed_cap	MASS_D	MASSXRD_D_cap	pHBXRD_neutral_wed_cap	MASSBMI_D_elev	pHBMASSBMI_D_elev_neutral	LCCRPB_normal_normal	ECUMASS_vhigh_D	LCMASS_elev_D	DIABBMI_N_elev	AGEBMI_NA
ST07	AGE_C	Gender_M	BMI_obese	DIAB_N	ASA_2	ABT_N	AB_cotri	LCUA_normal	LCUB_elev	LCUincr_normal_elev	ECUA_normal	ECUB_vhigh	ECUincr_normal_vhigh	pHA_acidic	pHB_acidic	pHincr_acidic_acidic	NO2A_N	NO2B_N	NO2incr_NA	LCBA_normal	LCBB_normal	LCBincr_normal_normal	CRPA_normal	CRPB_normal	CRPincr_normal_normal	CREAA_normal	CREAB_normal	CREAincr_normal_normal	UCULT_NEG	LCULT_NA	XRD_whe	MASS_C	MASSXRD_C_whe	pHBXRD_acidic_whe	MASSBMI_C_obese	pHBMASSBMI_C_obese_acidic	LCCRPB_normal_normal	ECUMASS_vhigh_C	LCMASS_elev_C	DIABBMI_N_obese	AGEBMI_C_obese
ST08	AGE_C	Gender_F	BMI_normal	DIAB_N	ASA_1	ABT_N	AB_cotri	LCUA_elev	LCUB_vhigh	LCUincr_elev_vhigh	ECUA_normal	ECUB_high	ECUincr_normal_high	pHA_acidic	pHB_neutral	pHincr_acidic_neutral	NO2A_N	NO2B_Y	NO2incr_N_Y	LCBA_high	LCBB_normal	LCBincr_high_normal	CRPA_normal	CRPB_normal	CRPincr_normal_normal	CREAA_normal	CREAB_normal	CREAincr_normal_normal	UCULT_STREP_ENT	LCULT_NA	XRD_ND	MASS_B	MASSXRD_B_ND	pHBXRD_neutral_ND	MASSBMI_B_normal	pHBMASSBMI_B_normal_neutral	LCCRPB_normal_normal	ECUMASS_high_B	LCMASS_vhigh_B	DIABBMI_N_normal	AGEBMI_C_normal
ST09	AGE_D	Gender_M	BMI_elev	DIAB_N	ASA_1	ABT_Y	AB_ceftri	LCUA_elev	LCUB_elev	LCUincr_elev_elev	ECUA_high	ECUB_high	ECUincr_high_high	pHA_neutral	pHB_neutral	pHincr_neutral_neutral	NO2A_N	NO2B_N	NO2incr_NA	LCBA_elev	LCBB_normal	LCBincr_elev_normal	CRPA_high	CRPB_elev	CRPincr_high_elev	CREAA_normal	CREAB_normal	CREAincr_normal_normal	UCULT_NEG	LCULT_NEG	XRD_whe	MASS_D	MASSXRD_D_whe	pHBXRD_neutral_whe	MASSBMI_D_elev	pHBMASSBMI_D_elev_neutral	LCCRPB_normal_elev	ECUMASS_high_D	LCMASS_elev_D	DIABBMI_N_elev	AGEBMI_D_elev
ST10	AGE_E	Gender_M	BMI_normal	DIAB_N	ASA_2	ABT_N	AB_cotri	LCUA_elev	LCUB_normal	LCUincr_elev_normal	ECUA_elev	ECUB_elev	ECUincr_elev_elev	pHA_acidic	pHB_acidic	pHincr_acidic_acidic	NO2A_N	NO2B_N	NO2incr_NA	LCBA_elev	LCBB_normal	LCBincr_elev_normal	CRPA_high	CRPB_normal	CRPincr_high_normal	CREAA_normal	CREAB_normal	CREAincr_normal_normal	UCULT_STAPH	LCULT_NEG	XRD_whe	MASS_B	MASSXRD_B_whe	pHBXRD_acidic_whe	MASSBMI_B_normal	pHBMASSBMI_B_normal_acidic	LCCRPB_normal_normal	ECUMASS_elev_B	LCMASS_normal_B	DIABBMI_N_normal	AGEBMI_E_normal
ST11	AGE_E	Gender_M	BMI_elev	DIAB_N	ASA_2	ABT_N	AB_cotri	LCUA_elev	LCUB_normal	LCUincr_elev_normal	ECUA_vhigh	ECUB_elev	ECUincr_NA	pHA_basic	pHB_acidic	pHincr_basic_acidic	NO2A_N	NO2B_N	NO2incr_NA	LCBA_high	LCBB_normal	LCBincr_high_normal	CRPA_normal	CRPB_normal	CRPincr_normal_normal	CREAA_high	CREAB_normal	CREAIincr_high_normal	UCULT_NEG	LCULT_NEG	XRD_ND	MASS_B	MASSXRD_B_ND	pHBXRD_acidic_ND	MASSBMI_B_elev	pHBMASSBMI_B_elev_acidic	LCCRPB_normal_normal	ECUMASS_elev_B	LCMASS_normal_B	DIABBMI_N_elev	AGEBMI_E_elev
ST12	AGE_A	Gender_M	BMI_normal	DIAB_N	ASA_1	ABT_N	AB_ceftri	LCUA_elev	LCUB_high	LCUincr_elev_high	ECUA_high	ECUB_vhigh	ECUincr_high_vhigh	pHA_acidic	pHB_acidic	pHincr_acidic_acidic	NO2A_N	NO2B_N	NO2incr_NA	LCBA_high	LCBB_normal	LCBincr_high_normal	CRPA_normal	CRPB_normal	CRPincr_normal_normal	CREAA_normal	CREAB_normal	CREAincr_normal_normal	UCULT_NEG	LCULT_NEG	XRD_wed	MASS_C	MASSXRD_C_wed	pHBXRD_acidic_wed	MASSBMI_C_normal	pHBMASSBMI_C_normal_acidic	LCCRPB_normal_normal	ECUMASS_vhigh_C	LCMASS_high_C	DIABBMI_N_normal	AGEBMI_A_normal
ST13	AGE_D	Gender_F	BMI_elev	DIAB_N	ASA_1	ABT_N	AB_cotri	LCUA_normal	LCUB_vhigh	LCUincr_normal_vhigh	ECUA_high	ECUB_vhigh	ECUincr_high_vhigh	pHA_neutral	pHB_acidic	pHincr_neutral_acidic	NO2A_N	NO2B_Y	NO2incr_N_Y	LCBA_high	LCBB_normal	LCBincr_high_normal	CRPA_high	CRPB_elev	CRPincr_high_elev	CREAA_normal	CREAB_normal	CREAincr_normal_normal	UCULT_ENT	LCULT_NEG	XRD_whe	MASS_A	MASSXRD_A_whe	pHBXRD_acidic_whe	MASSBMI_A_elev	pHBMASSBMI_A_elev_acidic	LCCRPB_normal_elev	ECUMASS_vhigh_A	LCMASS_vhigh_A	DIABBMI_N_elev	AGEBMI_D_elev
ST14	AGE_E	Gender_M	BMI_obese	DIAB_Y	ASA_2	ABT_N	AB_cotri	LCUA_normal	LCUB_elev	LCUincr_normal_elev	ECUA_high	ECUB_vhigh	ECUincr_high_vhigh	pHA_acidic	pHB_acidic	pHincr_acidic_acidic	NO2A_N	NO2B_N	NO2incr_NA	LCBA_normal	LCBB_normal	LCBincr_normal_normal	CRPA_normal	CRPB_normal	CRPincr_normal_normal	CREAA_normal	CREAB_normal	CREAincr_normal_normal	UCULT_ENT	LCULT_ENT	XRD_wed	MASS_B	MASSXRD_B_wed	pHBXRD_acidic_wed	MASSBMI_B_obese	pHBMASSBMI_B_obese_acidic	LCCRPB_normal_normal	ECUMASS_vhigh_B	LCMASS_elev_B	DIABBMI_Y_obese	AGEBMI_E_obese
ST15	AGE_D	Gender_M	BMI_elev	DIAB_N	ASA_1	ABT_N	AB_cotri	LCUA_normal	LCUB_elev	LCUincr_normal_elev	ECUA_elev	ECUB_high	ECUincr_elev_high	pHA_acidic	pHB_acidic	pHincr_acidic_acidic	NO2A_N	NO2B_N	NO2incr_NA	LCBA_normal	LCBB_normal	LCBincr_normal_normal	CRPA_high	CRPB_normal	CRPincr_high_normal	CREAA_high	CREAB_normal	CREAIincr_high_normal	UCULT_STAPH_STREP_LACTO	LCULT_NEG	XRD_whe	MASS_B	MASSXRD_B_whe	pHBXRD_acidic_whe	MASSBMI_B_elev	pHBMASSBMI_B_elev_acidic	LCCRPB_normal_normal	ECUMASS_high_B	LCMASS_elev_B	DIABBMI_N_elev	AGEBMI_D_elev
ST16	AGE_B	Gender_M	BMI_elev	DIAB_N	ASA_1	ABT_N	AB_cotri	LCUA_normal	LCUB_high	LCUincr_normal_high	ECUA_normal	ECUB_high	ECUincr_normal_high	pHA_acidic	pHB_acidic	pHincr_acidic_acidic	NO2A_N	NO2B_N	NO2incr_NA	LCBA_normal	LCBB_high	LCBincr_NA	CRPA_normal	CRPB_normal	CRPincr_normal_normal	CREAA_normal	CREAB_normal	CREAincr_normal_normal	UCULT_NEG	LCULT_NEG	XRD_whe	MASS_B	MASSXRD_B_whe	pHBXRD_acidic_whe	MASSBMI_B_elev	pHBMASSBMI_B_elev_acidic	LCCRPB_elev_normal	ECUMASS_high_B	LCMASS_high_B	DIABBMI_N_elev	AGEBMI_B_elev
ST17	AGE_C	Gender_M	BMI_elev	DIAB_N	ASA_1	ABT_N	AB_cotri	LCUA_normal	LCUB_elev	LCUincr_normal_elev	ECUA_normal	ECUB_high	ECUincr_normal_high	pHA_neutral	pHB_neutral	pHincr_neutral_neutral	NO2A_N	NO2B_N	NO2incr_NA	LCBA_normal	LCBB_normal	LCBincr_normal_normal	CRPA_normal	CRPB_normal	CRPincr_normal_normal	CREAA_normal	CREAB_normal	CREAincr_normal_normal	UCULT_NEG	LCULT_NEG	XRD_wed	MASS_C	MASSXRD_C_wed	pHBXRD_neutral_wed	MASSBMI_C_elev	pHBMASSBMI_C_elev_neutral	LCCRPB_normal_normal	ECUMASS_high_C	LCMASS_elev_C	DIABBMI_N_elev	AGEBMI_C_elev
ST18	AGE_C	Gender_F	BMI_low	DIAB_N	ASA_2	ABT_N	AB_cotri	LCUA_elev	LCUB_high	LCUincr_elev_high	ECUA_vhigh	ECUB_vhigh	ECUincr_vhigh_vhigh	pHA_neutral	pHB_neutral	pHincr_neutral_neutral	NO2A_N	NO2B_N	NO2incr_NA	LCBA_high	LCBB_normal	LCBincr_high_normal	CRPA_normal	CRPB_normal	CRPincr_normal_normal	CREAA_normal	CREAB_normal	CREAincr_normal_normal	UCULT_NEG	LCULT_NEG	XRD_whe	MASS_C	MASSXRD_C_whe	pHBXRD_neutral_whe	MASSBMI_NA	pHBMASSBMI_NA	LCCRPB_normal_normal	ECUMASS_vhigh_C	LCMASS_high_C	DIABBMI_N_low	AGEBMI_NA
ST19	AGE_E	Gender_M	BMI_elev	DIAB_N	ASA_2	ABT_N	AB_cipro	LCUA_normal	LCUB_high	LCUincr_normal_high	ECUA_high	ECUB_vhigh	ECUincr_high_vhigh	pHA_acidic	pHB_neutral	pHincr_acidic_neutral	NO2A_N	NO2B_Y	NO2incr_N_Y	LCBA_normal	LCBB_normal	LCBincr_normal_normal	CRPA_high	CRPB_normal	CRPincr_high_normal	CREAA_high	CREAB_normal	CREAIincr_high_normal	UCULT_STAPH_COS	LCULT_NEG	XRD_whe	MASS_D	MASSXRD_D_whe	pHBXRD_neutral_whe	MASSBMI_D_elev	pHBMASSBMI_D_elev_neutral	LCCRPB_normal_normal	ECUMASS_vhigh_D	LCMASS_high_D	DIABBMI_N_elev	AGEBMI_E_elev
ST20	AGE_E	Gender_M	BMI_elev	DIAB_N	ASA_1	ABT_N	AB_cipro	LCUA_elev	LCUB_high	LCUincr_elev_high	ECUA_elev	ECUB_vhigh	ECUincr_elev_vhigh	pHA_acidic	pHB_acidic	pHincr_acidic_acidic	NO2A_N	NO2B_N	NO2incr_NA	LCBA_normal	LCBB_normal	LCBincr_normal_normal	CRPA_normal	CRPB_normal	CRPincr_normal_normal	CREAA_normal	CREAB_normal	CREAincr_normal_normal	UCULT_NEG	LCULT_NEG	XRD_whe	MASS_B	MASSXRD_B_whe	pHBXRD_acidic_whe	MASSBMI_B_elev	pHBMASSBMI_B_elev_acidic	LCCRPB_normal_normal	ECUMASS_vhigh_B	LCMASS_high_B	DIABBMI_N_elev	AGEBMI_E_elev
ST21	AGE_D	Gender_M	BMI_elev	DIAB_N	ASA_1	ABT_N	AB_cotri	LCUA_normal	LCUB_elev	LCUincr_normal_elev	ECUA_elev	ECUB_vhigh	ECUincr_elev_vhigh	pHA_basic	pHB_acidic	pHincr_basic_acidic	NO2A_N	NO2B_N	NO2incr_NA	LCBA_normal	LCBB_normal	LCBincr_normal_normal	CRPA_normal	CRPB_normal	CRPincr_normal_normal	CREAA_normal	CREAB_normal	CREAincr_normal_normal	UCULT_NEG	LCULT_NEG	XRD_whe_wed	MASS_B	MASSXRD_B_whe_wed	pHBXRD_acidic_whe_wed	MASSBMI_B_elev	pHBMASSBMI_B_elev_acidic	LCCRPB_normal_normal	ECUMASS_vhigh_B	LCMASS_elev_B	DIABBMI_N_elev	AGEBMI_D_elev
ST22	AGE_D	Gender_F	BMI_elev	DIAB_Y	ASA_2	ABT_N	AB_cotri	LCUA_high	LCUB_vhigh	LCUincr_high_vhigh	ECUA_elev	ECUB_vhigh	ECUincr_elev_vhigh	pHA_acidic	pHB_acidic	pHincr_acidic_acidic	NO2A_N	NO2B_N	NO2incr_NA	LCBA_normal	LCBB_normal	LCBincr_normal_normal	CRPA_elev	CRPB_high	CRPincr_elev_high	CREAA_normal	CREAB_normal	CREAincr_normal_normal	UCULT_LACTO	LCULT_BIFI	XRD_whe_wed	MASS_C	MASSXRD_C_whe_wed	pHBXRD_acidic_whe_wed	MASSBMI_C_elev	pHBMASSBMI_C_elev_acidic	LCCRPB_normal_high	ECUMASS_vhigh_C	LCMASS_vhigh_C	DIABBMI_Y_elev	AGEBMI_D_elev
ST23	AGE_A	Gender_M	BMI_normal	DIAB_N	ASA_1	ABT_N	AB_cotri	LCUA_normal	LCUB_vhigh	LCUincr_normal_vhigh	ECUA_elev	ECUB_vhigh	ECUincr_elev_vhigh	pHA_acidic	pHB_neutral	pHincr_acidic_neutral	NO2A_N	NO2B_N	NO2incr_NA	LCBA_normal	LCBB_elev	LCBincr_normal_elev	CRPA_normal	CRPB_normal	CRPincr_normal_normal	CREAA_normal	CREAB_normal	CREAincr_normal_normal	UCULT_STREP_COS	LCULT_NEG	XRD_whe_wed	MASS_B	MASSXRD_B_whe_wed	pHBXRD_neutral_whe_wed	MASSBMI_B_normal	pHBMASSBMI_B_normal_neutral	LCCRPB_elev_normal	ECUMASS_vhigh_B	LCMASS_vhigh_B	DIABBMI_N_normal	AGEBMI_A_normal
ST24	AGE_E	Gender_M	BMI_elev	DIAB_Y	ASA_1	ABT_Y	AB_cipro	LCUA_normal	LCUB_high	LCUincr_normal_high	ECUA_normal	ECUB_vhigh	ECUincr_normal_vhigh	pHA_acidic	pHB_acidic	pHincr_acidic_acidic	NO2A_N	NO2B_N	NO2incr_NA	LCBA_elev	LCBB_normal	LCBincr_elev_normal	CRPA_high	CRPB_normal	CRPincr_high_normal	CREAA_normal	CREAB_normal	CREAincr_normal_normal	UCULT_STREP	LCULT_NEG	XRD_whe	MASS_B	MASSXRD_B_whe	pHBXRD_acidic_whe	MASSBMI_B_elev	pHBMASSBMI_B_elev_acidic	LCCRPB_normal_normal	ECUMASS_vhigh_B	LCMASS_high_B	DIABBMI_Y_elev	AGEBMI_E_elev
ST25	AGE_D	Gender_M	BMI_elev	DIAB_Y	ASA_3	ABT_N	AB_cotri	LCUA_normal	LCUB_high	LCUincr_normal_high	ECUA_normal	ECUB_high	ECUincr_normal_high	pHA_acidic	pHB_acidic	pHincr_acidic_acidic	NO2A_N	NO2B_N	NO2incr_NA	LCBA_normal	LCBB_elev	LCBincr_normal_elev	CRPA_high	CRPB_normal	CRPincr_high_normal	CREAA_normal	CREAB_normal	CREAincr_normal_normal	UCULT_STREP	LCULT_NEG	XRD_ND	MASS_A	MASSXRD_A_ND	pHBXRD_acidic_ND	MASSBMI_A_elev	pHBMASSBMI_A_elev_acidic	LCCRPB_elev_normal	ECUMASS_high_A	LCMASS_high_A	DIABBMI_Y_elev	AGEBMI_D_elev
ST26	AGE_E	Gender_M	BMI_obese	DIAB_N	ASA_2	ABT_N	AB_cotri	LCUA_normal	LCUB_high	LCUincr_normal_high	ECUA_normal	ECUB_vhigh	ECUincr_normal_vhigh	pHA_acidic	pHB_neutral	pHincr_acidic_neutral	NO2A_N	NO2B_N	NO2incr_NA	LCBA_normal	LCBB_normal	LCBincr_normal_normal	CRPA_normal	CRPB_normal	CRPincr_normal_normal	CREAA_normal	CREAB_normal	CREAincr_normal_normal	UCULT_NEG	LCULT_NEG	XRD_whe_wed	MASS_C	MASSXRD_C_whe_wed	pHBXRD_neutral_whe_wed	MASSBMI_C_obese	pHBMASSBMI_NA	LCCRPB_normal_normal	ECUMASS_vhigh_C	LCMASS_high_C	DIABBMI_N_obese	AGEBMI_E_obese
ST27	AGE_B	Gender_M	BMI_normal	DIAB_N	ASA_2	ABT_N	AB_cotri	LCUA_elev	LCUB_vhigh	LCUincr_elev_vhigh	ECUA_high	ECUB_vhigh	ECUincr_high_vhigh	pHA_neutral	pHB_acidic	pHincr_neutral_acidic	NO2A_N	NO2B_N	NO2incr_NA	LCBA_high	LCBB_elev	LCBincr_high_elev	CRPA_normal	CRPB_high	CRPincr_NA	CREAA_normal	CREAB_normal	CREAincr_normal_normal	UCULT_STAPH_STREP_LACTO	LCULT_STAPH	XRD_whe	MASS_B	MASSXRD_B_whe	pHBXRD_acidic_whe	MASSBMI_B_normal	pHBMASSBMI_B_normal_acidic	LCCRPB_elev_high	ECUMASS_vhigh_B	LCMASS_vhigh_B	DIABBMI_N_normal	AGEBMI_B_normal
ST28	AGE_E	Gender_M	BMI_normal	DIAB_Y	ASA_3	ABT_N	AB_cotri	LCUA_normal	LCUB_elev	LCUincr_normal_elev	ECUA_normal	ECUB_vhigh	ECUincr_normal_vhigh	pHA_acidic	pHB_acidic	pHincr_acidic_acidic	NO2A_N	NO2B_N	NO2incr_NA	LCBA_normal	LCBB_normal	LCBincr_normal_normal	CRPA_normal	CRPB_normal	CRPincr_normal_normal	CREAA_normal	CREAB_normal	CREAincr_normal_normal	UCULT_NEG	LCULT_NEG	XRD_ND	MASS_A	MASSXRD_A_ND	pHBXRD_acidic_ND	MASSBMI_NA	pHBMASSBMI_NA	LCCRPB_normal_normal	ECUMASS_vhigh_A	LCMASS_elev_A	DIABBMI_Y_normal	AGEBMI_E_normal
ST29	AGE_E	Gender_M	BMI_elev	DIAB_Y	ASA_2	ABT_N	AB_cipro	LCUA_elev	LCUB_NA	LCUincr_NA	ECUA_elev	ECUB_NA	ECUincr_NA	pHA_acidic	pHB_neutral	pHincr_acidic_neutral	NO2A_N	NO2B_N	NO2incr_NA	LCBA_high	LCBB_elev	LCBincr_high_elev	CRPA_elev	CRPB_normal	CRPincr_elev_normal	CREAA_normal	CREAB_normal	CREAincr_normal_normal	UCULT_STAPH_STREP_ENT	LCULT_NEG	XRD_whe_wed	MASS_C	MASSXRD_C_whe_wed	pHBXRD_neutral_whe_wed	MASSBMI_C_elev	pHBMASSBMI_C_elev_neutral	LCCRPB_elev_normal	ECUMASS_vhigh_C	LCMASS_NA	DIABBMI_Y_elev	AGEBMI_E_elev
ST30	AGE_E	Gender_M	BMI_elev	DIAB_N	ASA_2	ABT_N	AB_cotri	LCUA_normal	LCUB_elev	LCUincr_normal_elev	ECUA_elev	ECUB_vhigh	ECUincr_elev_vhigh	pHA_acidic	pHB_neutral	pHincr_acidic_neutral	NO2A_N	NO2B_N	NO2incr_NA	LCBA_normal	LCBB_normal	LCBincr_normal_normal	CRPA_normal	CRPB_normal	CRPincr_normal_normal	CREAA_normal	CREAB_normal	CREAincr_normal_normal	UCULT_STREP_COS	LCULT_NEG	XRD_wed	MASS_C	MASSXRD_C_wed	pHBXRD_neutral_wed	MASSBMI_C_elev	pHBMASSBMI_C_elev_neutral	LCCRPB_normal_normal	ECUMASS_vhigh_C	LCMASS_elev_C	DIABBMI_N_elev	AGEBMI_E_elev
ST31	AGE_C	Gender_M	BMI_obese	DIAB_N	ASA_1	ABT_N	AB_cotri	LCUA_normal	LCUB_high	LCUincr_normal_high	ECUA_high	ECUB_vhigh	ECUincr_high_vhigh	pHA_neutral	pHB_acidic	pHincr_neutral_acidic	NO2A_N	NO2B_N	NO2incr_NA	LCBA_high	LCBB_normal	LCBincr_high_normal	CRPA_normal	CRPB_normal	CRPincr_normal_normal	CREAA_normal	CREAB_normal	CREAincr_normal_normal	UCULT_STREP	LCULT_NEG	XRD_wed	MASS_B	MASSXRD_B_wed	pHBXRD_acidic_wed	MASSBMI_B_obese	pHBMASSBMI_B_obese_acidic	LCCRPB_normal_normal	ECUMASS_vhigh_B	LCMASS_high_B	DIABBMI_N_obese	AGEBMI_C_obese
ST32	AGE_E	Gender_M	BMI_normal	DIAB_N	ASA_1	ABT_N	AB_cotri	LCUA_normal	LCUB_elev	LCUincr_normal_elev	ECUA_normal	ECUB_high	ECUincr_normal_high	pHA_neutral	pHB_acidic	pHincr_neutral_acidic	NO2A_N	NO2B_N	NO2incr_NA	LCBA_elev	LCBB_normal	LCBincr_elev_normal	CRPA_normal	CRPB_normal	CRPincr_normal_normal	CREAA_normal	CREAB_normal	CREAincr_normal_normal	UCULT_STAPH_COS	LCULT_NEG	XRD_ND	MASS_A	MASSXRD_A_ND	pHBXRD_acidic_ND	MASSBMI_A_normal	pHBMASSBMI_A_normal_acidic	LCCRPB_normal_normal	ECUMASS_high_A	LCMASS_elev_A	DIABBMI_N_normal	AGEBMI_E_normal
ST33	AGE_E	Gender_M	BMI_obese	DIAB_N	ASA_2	ABT_N	AB_cotri	LCUA_normal	LCUB_high	LCUincr_normal_high	ECUA_high	ECUB_vhigh	ECUincr_high_vhigh	pHA_acidic	pHB_neutral	pHincr_acidic_neutral	NO2A_N	NO2B_N	NO2incr_NA	LCBA_normal	LCBB_normal	LCBincr_normal_normal	CRPA_normal	CRPB_normal	CRPincr_normal_normal	CREAA_normal	CREAB_normal	CREAincr_normal_normal	UCULT_STREP_ENT	LCULT_NEG	XRD_whe	MASS_A	MASSXRD_A_whe	pHBXRD_neutral_whe	MASSBMI_A_obese	pHBMASSBMI_NA	LCCRPB_normal_normal	ECUMASS_vhigh_A	LCMASS_high_A	DIABBMI_N_obese	AGEBMI_E_obese
ST34	AGE_D	Gender_F	BMI_elev	DIAB_N	ASA_2	ABT_N	AB_cotri	LCUA_high	LCUB_normal	LCUincr_NA	ECUA_vhigh	ECUB_high	ECUincr_NA	pHA_basic	pHB_basic	pHincr_NA	NO2A_N	NO2B_N	NO2incr_NA	LCBA_elev	LCBB_normal	LCBincr_elev_normal	CRPA_normal	CRPB_normal	CRPincr_normal_normal	CREAA_normal	CREAB_normal	CREAincr_normal_normal	UCULT_NA	LCULT_NEG	XRD_ND	MASS_A	MASSXRD_A_ND	pHBXRD_basic_ND	MASSBMI_A_elev	pHBMASSBMI_A_elev_basic	LCCRPB_normal_normal	ECUMASS_high_A	LCMASS_normal_A	DIABBMI_N_elev	AGEBMI_D_elev
ST35	AGE_A	Gender_M	BMI_normal	DIAB_N	ASA_1	ABT_N	AB_cotri	LCUA_elev	LCUB_elev	LCUincr_elev_elev	ECUA_vhigh	ECUB_vhigh	ECUincr_vhigh_vhigh	pHA_acidic	pHB_basic	pHincr_acidic_basic	NO2A_N	NO2B_N	NO2incr_NA	LCBA_normal	LCBB_normal	LCBincr_normal_normal	CRPA_normal	CRPB_normal	CRPincr_normal_normal	CREAA_normal	CREAB_normal	CREAincr_normal_normal	UCULT_STAPH_STREP	LCULT_NEG	XRD_wed_cap	MASS_D	MASSXRD_D_cap	pHBXRD_NA	MASSBMI_D_normal	pHBMASSBMI_NA	LCCRPB_normal_normal	ECUMASS_vhigh_D	LCMASS_elev_D	DIABBMI_N_normal	AGEBMI_A_normal
ST36	AGE_E	Gender_M	BMI_elev	DIAB_N	ASA_2	ABT_N	AB_cotri	LCUA_normal	LCUB_elev	LCUincr_normal_elev	ECUA_normal	ECUB_high	ECUincr_normal_high	pHA_neutral	pHB_basic	pHincr_NA	NO2A_N	NO2B_N	NO2incr_NA	LCBA_high	LCBB_normal	LCBincr_high_normal	CRPA_normal	CRPB_normal	CRPincr_normal_normal	CREAA_normal	CREAB_normal	CREAincr_normal_normal	UCULT_NEG	LCULT_STREP	XRD_whe	MASS_A	MASSXRD_A_whe	pHBXRD_NA	MASSBMI_A_elev	pHBMASSBMI_A_elev_basic	LCCRPB_normal_normal	ECUMASS_high_A	LCMASS_elev_A	DIABBMI_N_elev	AGEBMI_E_elev
ST37	AGE_C	Gender_M	BMI_normal	DIAB_N	ASA_1	ABT_N	AB_cipro	LCUA_normal	LCUB_elev	LCUincr_normal_elev	ECUA_normal	ECUB_high	ECUincr_normal_high	pHA_basic	pHB_acidic	pHincr_basic_acidic	NO2A_N	NO2B_N	NO2incr_NA	LCBA_normal	LCBB_normal	LCBincr_normal_normal	CRPA_normal	CRPB_normal	CRPincr_normal_normal	CREAA_normal	CREAB_normal	CREAincr_normal_normal	UCULT_NEG	LCULT_NEG	XRD_ND	MASS_A	MASSXRD_A_ND	pHBXRD_acidic_ND	MASSBMI_A_normal	pHBMASSBMI_A_normal_acidic	LCCRPB_normal_normal	ECUMASS_high_A	LCMASS_elev_A	DIABBMI_N_normal	AGEBMI_C_normal
ST38	AGE_B	Gender_M	BMI_obese	DIAB_N	ASA_1	ABT_N	AB_cotri	LCUA_normal	LCUB_elev	LCUincr_normal_elev	ECUA_elev	ECUB_high	ECUincr_elev_high	pHA_acidic	pHB_neutral	pHincr_acidic_neutral	NO2A_N	NO2B_N	NO2incr_NA	LCBA_elev	LCBB_elev	LCBincr_elev_elev	CRPA_normal	CRPB_elev	CRPincr_normal_elev	CREAA_normal	CREAB_normal	CREAincr_normal_normal	UCULT_NEG	LCULT_NEG	XRD_ND	MASS_B	MASSXRD_B_ND	pHBXRD_neutral_ND	MASSBMI_B_obese	pHBMASSBMI_B_obese_neutral	LCCRPB_elev_elev	ECUMASS_high_B	LCMASS_elev_B	DIABBMI_N_obese	AGEBMI_B_obese
ST39	AGE_D	Gender_F	BMI_low	DIAB_N	ASA_2	ABT_N	AB_cotri	LCUA_normal	LCUB_elev	LCUincr_normal_elev	ECUA_high	ECUB_elev	ECUincr_NA	pHA_acidic	pHB_acidic	pHincr_acidic_acidic	NO2A_N	NO2B_N	NO2incr_NA	LCBA_high	LCBB_elev	LCBincr_high_elev	CRPA_normal	CRPB_normal	CRPincr_normal_normal	CREAA_normal	CREAB_normal	CREAincr_normal_normal	UCULT_STAPH_STREP	LCULT_NEG	XRD_whe	MASS_B	MASSXRD_B_whe	pHBXRD_acidic_whe	MASSBMI_B_low	pHBMASSBMI_B_low_acidic	LCCRPB_elev_normal	ECUMASS_elev_B	LCMASS_elev_B	DIABBMI_N_low	AGEBMI_NA
ST40	AGE_E	Gender_M	BMI_elev	DIAB_N	ASA_1	ABT_N	AB_cotri	LCUA_normal	LCUB_elev	LCUincr_normal_elev	ECUA_elev	ECUB_vhigh	ECUincr_elev_vhigh	pHA_acidic	pHB_acidic	pHincr_acidic_acidic	NO2A_N	NO2B_N	NO2incr_NA	LCBA_normal	LCBB_normal	LCBincr_normal_normal	CRPA_normal	CRPB_normal	CRPincr_normal_normal	CREAA_high	CREAB_normal	CREAIincr_high_normal	UCULT_NEG	LCULT_NEG	XRD_ND	MASS_B	MASSXRD_B_ND	pHBXRD_acidic_ND	MASSBMI_B_elev	pHBMASSBMI_B_elev_acidic	LCCRPB_normal_normal	ECUMASS_vhigh_B	LCMASS_elev_B	DIABBMI_N_elev	AGEBMI_E_elev
ST41	AGE_D	Gender_M	BMI_elev	DIAB_N	ASA_1	ABT_N	AB_cotri	LCUA_normal	LCUB_normal	LCUinc_normal_normal	ECUA_elev	ECUB_elev	ECUincr_elev_elev	pHA_neutral	pHB_acidic	pHincr_neutral_acidic	NO2A_N	NO2B_N	NO2incr_NA	LCBA_normal	LCBB_normal	LCBincr_normal_normal	CRPA_normal	CRPB_normal	CRPincr_normal_normal	CREAA_normal	CREAB_normal	CREAincr_normal_normal	UCULT_ENT	LCULT_NEG	XRD_ND	MASS_A	MASSXRD_A_ND	pHBXRD_acidic_ND	MASSBMI_A_elev	pHBMASSBMI_A_elev_acidic	LCCRPB_normal_normal	ECUMASS_NA	LCMASS_normal_A	DIABBMI_N_elev	AGEBMI_D_elev
ST42	AGE_D	Gender_M	BMI_elev	DIAB_N	ASA_2	ABT_N	AB_cotri	LCUA_normal	LCUB_normal	LCUinc_normal_normal	ECUA_elev	ECUB_normal	ECUincr_elev_normal	pHA_acidic	pHB_neutral	pHincr_acidic_neutral	NO2A_N	NO2B_N	NO2incr_NA	LCBA_normal	LCBB_normal	LCBincr_normal_normal	CRPA_normal	CRPB_normal	CRPincr_normal_normal	CREAA_normal	CREAB_normal	CREAincr_normal_normal	UCULT_NEG	LCULT_NEG	XRD_whe	MASS_B	MASSXRD_B_whe	pHBXRD_neutral_whe	MASSBMI_B_elev	pHBMASSBMI_B_elev_neutral	LCCRPB_normal_normal	ECUMASS_normal_B	LCMASS_normal_B	DIABBMI_N_elev	AGEBMI_D_elev
ST43	AGE_D	Gender_M	BMI_elev	DIAB_N	ASA_2	ABT_N	AB_cotri	LCUA_elev	LCUB_high	LCUincr_elev_high	ECUA_high	ECUB_vhigh	ECUincr_high_vhigh	pHA_acidic	pHB_acidic	pHincr_acidic_acidic	NO2A_N	NO2B_N	NO2incr_NA	LCBA_normal	LCBB_normal	LCBincr_normal_normal	CRPA_normal	CRPB_normal	CRPincr_normal_normal	CREAA_normal	CREAB_normal	CREAincr_normal_normal	UCULT_ENT	LCULT_NEG	XRD_whe	MASS_A	MASSXRD_A_whe	pHBXRD_acidic_whe	MASSBMI_A_elev	pHBMASSBMI_A_elev_acidic	LCCRPB_normal_normal	ECUMASS_vhigh_A	LCMASS_high_A	DIABBMI_N_elev	AGEBMI_D_elev
ST44	AGE_B	Gender_M	BMI_obese	DIAB_N	ASA_3	ABT_N	AB_cipro	LCUA_high	LCUB_elev	LCUincr_high_elev	ECUA_vhigh	ECUB_high	ECUincr_NA	pHA_acidic	pHB_acidic	pHincr_acidic_acidic	NO2A_Y	NO2B_N	NO2incr_NA	LCBA_elev	LCBB_normal	LCBincr_elev_normal	CRPA_normal	CRPB_normal	CRPincr_normal_normal	CREAA_high	CREAB_normal	CREAIincr_high_normal	UCULT_NEG	LCULT_NEG	XRD_whe	MASS_A	MASSXRD_A_whe	pHBXRD_acidic_whe	MASSBMI_A_obese	pHBMASSBMI_A_obese_acidic	LCCRPB_normal_normal	ECUMASS_high_A	LCMASS_elev_A	DIABBMI_N_obese	AGEBMI_B_obese
ST45	AGE_D	Gender_M	BMI_elev	DIAB_N	ASA_1	ABT_N	AB_cotri	LCUA_normal	LCUB_high	LCUincr_normal_high	ECUA_elev	ECUB_vhigh	ECUincr_elev_vhigh	pHA_acidic	pHB_acidic	pHincr_acidic_acidic	NO2A_N	NO2B_N	NO2incr_NA	LCBA_elev	LCBB_normal	LCBincr_elev_normal	CRPA_normal	CRPB_normal	CRPincr_normal_normal	CREAA_high	CREAB_normal	CREAIincr_high_normal	UCULT_NEG	LCULT_NEG	XRD_ND	MASS_C	MASSXRD_C_ND	pHBXRD_acidic_ND	MASSBMI_C_elev	pHBMASSBMI_C_elev_acidic	LCCRPB_normal_normal	ECUMASS_vhigh_C	LCMASS_high_C	DIABBMI_N_elev	AGEBMI_D_elev
ST46	AGE_D	Gender_M	BMI_elev	DIAB_N	ASA_2	ABT_N	AB_cipro	LCUA_normal	LCUB_high	LCUincr_normal_high	ECUA_elev	ECUB_vhigh	ECUincr_elev_vhigh	pHA_neutral	pHB_acidic	pHincr_neutral_acidic	NO2A_N	NO2B_N	NO2incr_NA	LCBA_normal	LCBB_normal	LCBincr_normal_normal	CRPA_high	CRPB_high	CRPincr_high_high	CREAA_high	CREAB_normal	CREAIincr_high_normal	UCULT_STREP	LCULT_NEG	XRD_whe	MASS_B	MASSXRD_B_whe	pHBXRD_acidic_whe	MASSBMI_B_elev	pHBMASSBMI_B_elev_acidic	LCCRPB_normal_high	ECUMASS_vhigh_B	LCMASS_high_B	DIABBMI_N_elev	AGEBMI_D_elev
ST47	AGE_C	Gender_M	BMI_elev	DIAB_N	ASA_2	ABT_N	AB_cotri	LCUA_normal	LCUB_normal	LCUinc_normal_normal	ECUA_normal	ECUB_elev	ECUincr_NA	pHA_acidic	pHB_basic	pHincr_acidic_basic	NO2A_N	NO2B_N	NO2incr_NA	LCBA_elev	LCBB_normal	LCBincr_elev_normal	CRPA_high	CRPB_normal	CRPincr_high_normal	CREAA_high	CREAB_high	CREAIincr_high_high	UCULT_NEG	LCULT_NEG	XRD_ND	MASS_B	MASSXRD_B_ND	pHBXRD_basic_ND	MASSBMI_B_elev	pHBMASSBMI_NA	LCCRPB_normal_normal	ECUMASS_elev_B	LCMASS_normal_B	DIABBMI_N_elev	AGEBMI_C_elev
ST48	AGE_E	Gender_M	BMI_elev	DIAB_N	ASA_1	ABT_N	AB_ceftri	LCUA_normal	LCUB_high	LCUincr_normal_high	ECUA_high	ECUB_high	ECUincr_high_high	pHA_neutral	pHB_acidic	pHincr_neutral_acidic	NO2A_N	NO2B_N	NO2incr_NA	LCBA_elev	LCBB_normal	LCBincr_elev_normal	CRPA_elev	CRPB_normal	CRPincr_elev_normal	CREAA_high	CREAB_normal	CREAIincr_high_normal	UCULT_STREP_ENT	LCULT_ENT	XRD_ND	MASS_B	MASSXRD_B_ND	pHBXRD_acidic_ND	MASSBMI_B_elev	pHBMASSBMI_B_elev_acidic	LCCRPB_normal_normal	ECUMASS_high_B	LCMASS_high_B	DIABBMI_N_elev	AGEBMI_E_elev
ST49	AGE_D	Gender_M	BMI_elev	DIAB_N	ASA_2	ABT_N	AB_cotri	LCUA_normal	LCUB_high	LCUincr_normal_high	ECUA_elev	ECUB_vhigh	ECUincr_elev_vhigh	pHA_acidic	pHB_acidic	pHincr_acidic_acidic	NO2A_N	NO2B_Y	NO2incr_N_Y	LCBA_normal	LCBB_normal	LCBincr_normal_normal	CRPA_normal	CRPB_normal	CRPincr_normal_normal	CREAA_normal	CREAB_normal	CREAincr_normal_normal	UCULT_STREP	LCULT_NEG	XRD_whe	MASS_C	MASSXRD_C_whe	pHBXRD_acidic_whe	MASSBMI_C_elev	pHBMASSBMI_C_elev_acidic	LCCRPB_normal_normal	ECUMASS_vhigh_C	LCMASS_high_C	DIABBMI_N_elev	AGEBMI_D_elev
ST50	AGE_D	Gender_F	BMI_normal	DIAB_N	ASA_1	ABT_N	AB_cipro	LCUA_normal	LCUB_normal	LCUinc_normal_normal	ECUA_elev	ECUB_high	ECUincr_elev_high	pHA_acidic	pHB_neutral	pHincr_acidic_neutral	NO2A_N	NO2B_N	NO2incr_NA	LCBA_normal	LCBB_normal	LCBincr_normal_normal	CRPA_elev	CRPB_elev	CRPincr_NA	CREAA_normal	CREAB_normal	CREAincr_normal_normal	UCULT_STAPH_STREP_COS_LACTO	LCULT_NEG	XRD_whe	MASS_C	MASSXRD_C_whe	pHBXRD_neutral_whe	MASSBMI_C_normal	pHBMASSBMI_C_normal_neutral	LCCRPB_normal_elev	ECUMASS_high_C	LCMASS_NA	DIABBMI_N_normal	AGEBMI_D_normal
ST51	AGE_E	Gender_M	BMI_elev	DIAB_N	ASA_1	ABT_N	AB_cotri	LCUA_normal	LCUB_high	LCUincr_normal_high	ECUA_vhigh	ECUB_vhigh	ECUincr_vhigh_vhigh	pHA_acidic	pHB_acidic	pHincr_acidic_acidic	NO2A_N	NO2B_N	NO2incr_NA	LCBA_normal	LCBB_normal	LCBincr_normal_normal	CRPA_normal	CRPB_normal	CRPincr_normal_normal	CREAA_normal	CREAB_normal	CREAincr_normal_normal	UCULT_NEG	LCULT_NEG	XRD_ND	MASS_B	MASSXRD_B_ND	pHBXRD_acidic_ND	MASSBMI_B_elev	pHBMASSBMI_B_elev_acidic	LCCRPB_normal_normal	ECUMASS_vhigh_B	LCMASS_high_B	DIABBMI_N_elev	AGEBMI_E_elev
ST52	AGE_A	Gender_F	BMI_low	DIAB_N	ASA_1	ABT_N	AB_cotri	LCUA_normal	LCUB_high	LCUincr_normal_high	ECUA_elev	ECUB_vhigh	ECUincr_elev_vhigh	pHA_acidic	pHB_acidic	pHincr_acidic_acidic	NO2A_N	NO2B_N	NO2incr_NA	LCBA_high	LCBB_normal	LCBincr_high_normal	CRPA_elev	CRPB_normal	CRPincr_elev_normal	CREAA_normal	CREAB_normal	CREAincr_normal_normal	UCULT_NEG	LCULT_BIFI	XRD_whe_wed	MASS_B	MASSXRD_B_whe_wed	pHBXRD_acidic_whe_wed	MASSBMI_B_low	pHBMASSBMI_B_low_acidic	LCCRPB_normal_normal	ECUMASS_vhigh_B	LCMASS_high_B	DIABBMI_N_low	AGEBMI_NA
ST53	AGE_D	Gender_M	BMI_elev	DIAB_N	ASA_2	ABT_N	AB_cipro	LCUA_normal	LCUB_normal	LCUinc_normal_normal	ECUA_normal	ECUB_high	ECUincr_normal_high	pHA_acidic	pHB_acidic	pHincr_acidic_acidic	NO2A_N	NO2B_N	NO2incr_NA	LCBA_elev	LCBB_normal	LCBincr_elev_normal	CRPA_normal	CRPB_normal	CRPincr_normal_normal	CREAA_normal	CREAB_normal	CREAincr_normal_normal	UCULT_NEG	LCULT_NEG	XRD_whe	MASS_B	MASSXRD_B_whe	pHBXRD_acidic_whe	MASSBMI_B_elev	pHBMASSBMI_B_elev_acidic	LCCRPB_normal_normal	ECUMASS_high_B	LCMASS_normal_B	DIABBMI_N_elev	AGEBMI_D_elev
ST55	AGE_D	Gender_M	BMI_obese	DIAB_Y	ASA_2	ABT_N	AB_cipro	LCUA_elev	LCUB_vhigh	LCUincr_elev_vhigh	ECUA_vhigh	ECUB_vhigh	ECUincr_vhigh_vhigh	pHA_acidic	pHB_acidic	pHincr_acidic_acidic	NO2A_N	NO2B_N	NO2incr_NA	LCBA_high	LCBB_high	LCBincr_NA	CRPA_normal	CRPB_normal	CRPincr_normal_normal	CREAA_normal	CREAB_normal	CREAincr_normal_normal	UCULT_LACTO	LCULT_NA	XRD_whe	MASS_C	MASSXRD_C_whe	pHBXRD_acidic_whe	MASSBMI_C_obese	pHBMASSBMI_C_obese_acidic	LCCRPB_elev_normal	ECUMASS_vhigh_C	LCMASS_vhigh_C	DIABBMI_Y_obese	AGEBMI_D_obese
ST56	AGE_E	Gender_F	BMI_obese	DIAB_Y	ASA_2	ABT_N	AB_cotri	LCUA_normal	LCUB_vhigh	LCUincr_normal_vhigh	ECUA_normal	ECUB_vhigh	ECUincr_normal_high	pHA_acidic	pHB_acidic	pHincr_acidic_acidic	NO2A_N	NO2B_N	NO2incr_NA	LCBA_normal	LCBB_normal	LCBincr_normal_normal	CRPA_normal	CRPB_normal	CRPincr_normal_normal	CREAA_normal	CREAB_normal	CREAincr_normal_normal	UCULT_ENT	LCULT_NEG	XRD_whe_wed	MASS_D	MASSXRD_D_whe	pHBXRD_acidic_whe_wed	MASSBMI_NA	pHBMASSBMI_NA	LCCRPB_normal_normal	ECUMASS_vhigh_D	LCMASS_vhigh_D	DIABBMI_Y_obese	AGEBMI_E_obese
ST57	AGE_E	Gender_M	BMI_elev	DIAB_N	ASA_2	ABT_N	AB_cotri	LCUA_normal	LCUB_elev	LCUincr_normal_elev	ECUA_normal	ECUB_vhigh	ECUincr_normal_high	pHA_acidic	pHB_acidic	pHincr_acidic_acidic	NO2A_N	NO2B_N	NO2incr_NA	LCBA_normal	LCBB_normal	LCBincr_normal_normal	CRPA_high	CRPB_normal	CRPincr_high_normal	CREAA_high	CREAB_normal	CREAIincr_high_normal	UCULT_STREP	LCULT_NEG	XRD_ND	MASS_A	MASSXRD_A_ND	pHBXRD_acidic_ND	MASSBMI_A_elev	pHBMASSBMI_A_elev_acidic	LCCRPB_normal_normal	ECUMASS_vhigh_A	LCMASS_elev_A	DIABBMI_N_elev	AGEBMI_E_elev
ST58	AGE_E	Gender_M	BMI_elev	DIAB_N	ASA_3	ABT_N	AB_ceftri	LCUA_normal	LCUB_elev	LCUincr_normal_elev	ECUA_normal	ECUB_high	ECUincr_normal_high	pHA_acidic	pHB_acidic	pHincr_acidic_acidic	NO2A_N	NO2B_N	NO2incr_NA	LCBA_high	LCBB_normal	LCBincr_high_normal	CRPA_high	CRPB_elev	CRPincr_high_elev	CREAA_high	CREAB_normal	CREAIincr_high_normal	UCULT_NEG	LCULT_NEG	XRD_ND	MASS_B	MASSXRD_B_ND	pHBXRD_acidic_ND	MASSBMI_B_elev	pHBMASSBMI_B_elev_acidic	LCCRPB_normal_elev	ECUMASS_high_B	LCMASS_elev_B	DIABBMI_N_elev	AGEBMI_E_elev
ST59	AGE_E	Gender_M	BMI_elev	DIAB_N	ASA_1	ABT_N	AB_cipro	LCUA_normal	LCUB_high	LCUincr_normal_high	ECUA_elev	ECUB_vhigh	ECUincr_elev_vhigh	pHA_neutral	pHB_acidic	pHincr_neutral_acidic	NO2A_N	NO2B_N	NO2incr_NA	LCBA_high	LCBB_normal	LCBincr_high_normal	CRPA_normal	CRPB_elev	CRPincr_normal_elev	CREAA_normal	CREAB_normal	CREAincr_normal_normal	UCULT_STREP	LCULT_NEG	XRD_whe	MASS_C	MASSXRD_C_whe	pHBXRD_acidic_whe	MASSBMI_C_elev	pHBMASSBMI_C_elev_acidic	LCCRPB_normal_elev	ECUMASS_vhigh_C	LCMASS_high_C	DIABBMI_N_elev	AGEBMI_E_elev
ST60	AGE_D	Gender_M	BMI_obese	DIAB_N	ASA_1	ABT_N	AB_cotri	LCUA_normal	LCUB_high	LCUincr_normal_high	ECUA_high	ECUB_vhigh	ECUincr_high_vhigh	pHA_acidic	pHB_acidic	pHincr_acidic_acidic	NO2A_N	NO2B_N	NO2incr_NA	LCBA_elev	LCBB_normal	LCBincr_elev_normal	CRPA_normal	CRPB_normal	CRPincr_normal_normal	CREAA_normal	CREAB_normal	CREAincr_normal_normal	UCULT_STREP	LCULT_NEG	XRD_ND	MASS_A	MASSXRD_A_ND	pHBXRD_acidic_ND	MASSBMI_A_obese	pHBMASSBMI_A_obese_acidic	LCCRPB_normal_normal	ECUMASS_vhigh_A	LCMASS_high_A	DIABBMI_N_obese	AGEBMI_D_obese
ST62	AGE_B	Gender_M	BMI_elev	DIAB_N	ASA_1	ABT_N	AB_cotri	LCUA_normal	LCUB_vhigh	LCUincr_normal_vhigh	ECUA_normal	ECUB_high	ECUincr_normal_high	pHA_basic	pHB_neutral	pHincr_basic_neutral	NO2A_N	NO2B_N	NO2incr_NA	LCBA_normal	LCBB_elev	LCBincr_normal_elev	CRPA_high	CRPB_high	CRPincr_high_high	CREAA_high	CREAB_high	CREAIincr_high_high	UCULT_STAPH	LCULT_NA	XRD_ND	MASS_A	MASSXRD_A_ND	pHBXRD_neutral_ND	MASSBMI_A_elev	pHBMASSBMI_A_elev_neutral	LCCRPB_elev_high	ECUMASS_high_A	LCMASS_vhigh_A	DIABBMI_N_elev	AGEBMI_B_elev
ST64	AGE_C	Gender_M	BMI_elev	DIAB_N	ASA_1	ABT_N	AB_cipro	LCUA_normal	LCUB_high	LCUincr_normal_high	ECUA_elev	ECUB_vhigh	ECUincr_elev_vhigh	pHA_acidic	pHB_acidic	pHincr_acidic_acidic	NO2A_N	NO2B_N	NO2incr_NA	LCBA_elev	LCBB_normal	LCBincr_elev_normal	CRPA_high	CRPB_normal	CRPincr_high_normal	CREAA_normal	CREAB_normal	CREAincr_normal_normal	UCULT_NEG	LCULT_NEG	XRD_ND	MASS_B	MASSXRD_B_ND	pHBXRD_acidic_ND	MASSBMI_B_elev	pHBMASSBMI_B_elev_acidic	LCCRPB_normal_normal	ECUMASS_vhigh_B	LCMASS_high_B	DIABBMI_N_elev	AGEBMI_C_elev
ST65	AGE_B	Gender_F	BMI_obese	DIAB_N	ASA_2	ABT_N	AB_cotri	LCUA_elev	LCUB_vhigh	LCUincr_elev_vhigh	ECUA_elev	ECUB_vhigh	ECUincr_elev_vhigh	pHA_acidic	pHB_acidic	pHincr_acidic_acidic	NO2A_N	NO2B_N	NO2incr_NA	LCBA_normal	LCBB_elev	LCBincr_normal_elev	CRPA_high	CRPB_elev	CRPincr_high_elev	CREAA_normal	CREAB_normal	CREAincr_normal_normal	UCULT_STAPH	LCULT_NEG	XRD_ND	MASS_B	MASSXRD_B_ND	pHBXRD_acidic_ND	MASSBMI_B_obese	pHBMASSBMI_B_obese_acidic	LCCRPB_elev_elev	ECUMASS_vhigh_B	LCMASS_vhigh_B	DIABBMI_N_obese	AGEBMI_B_obese
ST66	AGE_D	Gender_F	BMI_elev	DIAB_N	ASA_1	ABT_N	AB_cotri	LCUA_normal	LCUB_elev	LCUincr_normal_elev	ECUA_elev	ECUB_elev	ECUincr_elev_elev	pHA_acidic	pHB_acidic	pHincr_acidic_acidic	NO2A_N	NO2B_N	NO2incr_NA	LCBA_normal	LCBB_normal	LCBincr_normal_normal	CRPA_normal	CRPB_normal	CRPincr_normal_normal	CREAA_normal	CREAB_normal	CREAincr_normal_normal	UCULT_LACTO	LCULT_NEG	XRD_ND	MASS_B	MASSXRD_B_ND	pHBXRD_acidic_ND	MASSBMI_B_elev	pHBMASSBMI_B_elev_acidic	LCCRPB_normal_normal	ECUMASS_elev_B	LCMASS_elev_B	DIABBMI_N_elev	AGEBMI_D_elev
ST67	AGE_E	Gender_M	BMI_elev	DIAB_N	ASA_2	ABT_N	AB_ceftri	LCUA_normal	LCUB_elev	LCUincr_normal_elev	ECUA_normal	ECUB_high	ECUincr_normal_high	pHA_acidic	pHB_acidic	pHincr_acidic_acidic	NO2A_N	NO2B_N	NO2incr_NA	LCBA_normal	LCBB_normal	LCBincr_normal_normal	CRPA_normal	CRPB_normal	CRPincr_normal_normal	CREAA_high	CREAB_normal	CREAIincr_high_normal	UCULT_NEG	LCULT_NEG	XRD_ND	MASS_B	MASSXRD_B_ND	pHBXRD_acidic_ND	MASSBMI_B_elev	pHBMASSBMI_B_elev_acidic	LCCRPB_normal_normal	ECUMASS_high_B	LCMASS_elev_B	DIABBMI_N_elev	AGEBMI_E_elev
ST68	AGE_B	Gender_F	BMI_elev	DIAB_N	ASA_1	ABT_N	AB_cotri	LCUA_elev	LCUB_elev	LCUincr_elev_elev	ECUA_elev	ECUB_high	ECUincr_elev_high	pHA_neutral	pHB_acidic	pHincr_neutral_acidic	NO2A_N	NO2B_N	NO2incr_NA	LCBA_elev	LCBB_normal	LCBincr_elev_normal	CRPA_normal	CRPB_elev	CRPincr_normal_elev	CREAA_normal	CREAB_normal	CREAincr_normal_normal	UCULT_STAPH_STREP_COS_LACTO	LCULT_NEG	XRD_ND	MASS_A	MASSXRD_A_ND	pHBXRD_acidic_ND	MASSBMI_A_elev	pHBMASSBMI_A_elev_acidic	LCCRPB_normal_elev	ECUMASS_high_A	LCMASS_elev_A	DIABBMI_N_elev	AGEBMI_B_elev
ST69	AGE_C	Gender_M	BMI_obese	DIAB_N	ASA_1	ABT_N	AB_cotri	LCUA_elev	LCUB_elev	LCUincr_elev_elev	ECUA_elev	ECUB_high	ECUincr_elev_high	pHA_acidic	pHB_acidic	pHincr_acidic_acidic	NO2A_N	NO2B_N	NO2incr_NA	LCBA_normal	LCBB_normal	LCBincr_normal_normal	CRPA_normal	CRPB_normal	CRPincr_normal_normal	CREAA_normal	CREAB_normal	CREAincr_normal_normal	UCULT_STREP	LCULT_NEG	XRD_wed	MASS_B	MASSXRD_B_wed	pHBXRD_acidic_wed	MASSBMI_B_obese	pHBMASSBMI_B_obese_acidic	LCCRPB_normal_normal	ECUMASS_high_B	LCMASS_elev_B	DIABBMI_N_obese	AGEBMI_C_obese
ST70	AGE_E	Gender_M	BMI_normal	DIAB_N	ASA_1	ABT_N	AB_cotri	LCUA_elev	LCUB_elev	LCUincr_elev_elev	ECUA_normal	ECUB_vhigh	ECUincr_normal_vhigh	pHA_acidic	pHB_acidic	pHincr_acidic_acidic	NO2A_N	NO2B_N	NO2incr_NA	LCBA_normal	LCBB_normal	LCBincr_normal_normal	CRPA_normal	CRPB_normal	CRPincr_normal_normal	CREAA_normal	CREAB_normal	CREAincr_normal_normal	UCULT_STREP	LCULT_NEG	XRD_ND	MASS_A	MASSXRD_A_ND	pHBXRD_acidic_ND	MASSBMI_A_normal	pHBMASSBMI_A_normal_acidic	LCCRPB_normal_normal	ECUMASS_vhigh_A	LCMASS_elev_A	DIABBMI_N_normal	AGEBMI_E_normal
ST71	AGE_B	Gender_M	BMI_elev	DIAB_N	ASA_1	ABT_N	AB_cotri	LCUA_normal	LCUB_elev	LCUincr_normal_elev	ECUA_normal	ECUB_high	ECUincr_normal_high	pHA_acidic	pHB_neutral	pHincr_acidic_neutral	NO2A_N	NO2B_N	NO2incr_NA	LCBA_elev	LCBB_normal	LCBincr_elev_normal	CRPA_high	CRPB_normal	CRPincr_high_normal	CREAA_high	CREAB_normal	CREAIincr_high_normal	UCULT_NEG	LCULT_NEG	XRD_ND	MASS_B	MASSXRD_B_ND	pHBXRD_neutral_ND	MASSBMI_B_elev	pHBMASSBMI_B_elev_neutral	LCCRPB_normal_normal	ECUMASS_high_B	LCMASS_elev_B	DIABBMI_N_elev	AGEBMI_B_elev
ST72	AGE_D	Gender_M	BMI_elev	DIAB_N	ASA_1	ABT_N	AB_cotri	LCUA_elev	LCUB_elev	LCUincr_elev_elev	ECUA_high	ECUB_high	ECUincr_high_high	pHA_acidic	pHB_acidic	pHincr_acidic_acidic	NO2A_N	NO2B_N	NO2incr_NA	LCBA_normal	LCBB_normal	LCBincr_normal_normal	CRPA_normal	CRPB_normal	CRPincr_normal_normal	CREAA_normal	CREAB_normal	CREAincr_normal_normal	UCULT_NA	LCULT_NEG	XRD_ND	MASS_B	MASSXRD_B_ND	pHBXRD_acidic_ND	MASSBMI_B_elev	pHBMASSBMI_B_elev_acidic	LCCRPB_normal_normal	ECUMASS_high_B	LCMASS_elev_B	DIABBMI_N_elev	AGEBMI_D_elev
ST73	AGE_B	Gender_F	BMI_normal	DIAB_N	ASA_1	ABT_N	AB_cotri	LCUA_normal	LCUB_vhigh	LCUincr_normal_vhigh	ECUA_elev	ECUB_vhigh	ECUincr_elev_vhigh	pHA_neutral	pHB_acidic	pHincr_neutral_acidic	NO2A_N	NO2B_N	NO2incr_NA	LCBA_normal	LCBB_normal	LCBincr_normal_normal	CRPA_normal	CRPB_normal	CRPincr_normal_normal	CREAA_normal	CREAB_normal	CREAincr_normal_normal	UCULT_STAPH_COS	LCULT_NEG	XRD_ND	MASS_B	MASSXRD_B_ND	pHBXRD_acidic_ND	MASSBMI_B_normal	pHBMASSBMI_B_normal_acidic	LCCRPB_normal_normal	ECUMASS_vhigh_B	LCMASS_vhigh_B	DIABBMI_N_normal	AGEBMI_B_normal
ST76	AGE_E	Gender_M	BMI_elev	DIAB_N	ASA_1	ABT_Y	AB_cotri	LCUA_normal	LCUB_elev	LCUincr_normal_elev	ECUA_elev	ECUB_high	ECUincr_elev_high	pHA_acidic	pHB_acidic	pHincr_acidic_acidic	NO2A_N	NO2B_N	NO2incr_NA	LCBA_normal	LCBB_normal	LCBincr_normal_normal	CRPA_high	CRPB_normal	CRPincr_high_normal	CREAA_high	CREAB_normal	CREAIincr_high_normal	UCULT_NEG	LCULT_NEG	XRD_ND	MASS_B	MASSXRD_B_ND	pHBXRD_acidic_ND	MASSBMI_B_elev	pHBMASSBMI_B_elev_acidic	LCCRPB_normal_normal	ECUMASS_high_B	LCMASS_elev_B	DIABBMI_N_elev	AGEBMI_E_elev
ST77	AGE_D	Gender_F	BMI_obese	DIAB_N	ASA_1	ABT_N	AB_cotri	LCUA_high	LCUB_elev	LCUincr_high_elev	ECUA_normal	ECUB_high	ECUincr_normal_high	pHA_basic	pHB_neutral	pHincr_basic_neutral	NO2A_N	NO2B_N	NO2incr_NA	LCBA_high	LCBB_normal	LCBincr_high_normal	CRPA_normal	CRPB_elev	CRPincr_normal_elev	CREAA_normal	CREAB_normal	CREAincr_normal_normal	UCULT_STAPH_STREP_ENT	LCULT_NEG	XRD_ND	MASS_B	MASSXRD_B_ND	pHBXRD_neutral_ND	MASSBMI_B_obese	pHBMASSBMI_B_obese_neutral	LCCRPB_normal_elev	ECUMASS_high_B	LCMASS_elev_B	DIABBMI_N_obese	AGEBMI_D_obese
ST78	AGE_C	Gender_M	BMI_elev	DIAB_N	ASA_1	ABT_N	AB_cotri	LCUA_normal	LCUB_elev	LCUincr_normal_elev	ECUA_elev	ECUB_high	ECUincr_elev_high	pHA_neutral	pHB_neutral	pHincr_neutral_neutral	NO2A_N	NO2B_N	NO2incr_NA	LCBA_normal	LCBB_normal	LCBincr_normal_normal	CRPA_normal	CRPB_elev	CRPincr_normal_elev	CREAA_normal	CREAB_normal	CREAincr_normal_normal	UCULT_STAPH	LCULT_STREP	XRD_ND	MASS_B	MASSXRD_B_ND	pHBXRD_neutral_ND	MASSBMI_B_elev	pHBMASSBMI_B_elev_neutral	LCCRPB_normal_elev	ECUMASS_high_B	LCMASS_elev_B	DIABBMI_N_elev	AGEBMI_C_elev
ST79	AGE_E	Gender_M	BMI_elev	DIAB_N	ASA_2	ABT_N	AB_cotri	LCUA_high	LCUB_elev	LCUincr_NA	ECUA_high	ECUB_high	ECUincr_NA	pHA_acidic	pHB_acidic	pHincr_acidic_acidic	NO2A_N	NO2B_N	NO2incr_NA	LCBA_normal	LCBB_normal	LCBincr_normal_normal	CRPA_normal	CRPB_normal	CRPincr_normal_normal	CREAA_normal	CREAB_normal	CREAincr_normal_normal	UCULT_NA	LCULT_NEG	XRD_ND	MASS_A	MASSXRD_A_ND	pHBXRD_acidic_ND	MASSBMI_A_elev	pHBMASSBMI_A_elev_acidic	LCCRPB_normal_normal	ECUMASS_high_A	LCMASS_elev_A	DIABBMI_N_elev	AGEBMI_E_elev
ST80	AGE_C	Gender_F	BMI_elev	DIAB_N	ASA_1	ABT_N	AB_cipro	LCUA_normal	LCUB_vhigh	LCUincr_normal_vhigh	ECUA_normal	ECUB_vhigh	ECUincr_normal_vhigh	pHA_neutral	pHB_neutral	pHincr_neutral_neutral	NO2A_N	NO2B_N	NO2incr_NA	LCBA_normal	LCBB_normal	LCBincr_normal_normal	CRPA_high	CRPB_normal	CRPincr_high_normal	CREAA_normal	CREAB_normal	CREAincr_normal_normal	UCULT_STREP	LCULT_NEG	XRD_wed	MASS_B	MASSXRD_B_wed	pHBXRD_neutral_wed	MASSBMI_B_elev	pHBMASSBMI_B_elev_neutral	LCCRPB_normal_normal	ECUMASS_vhigh_B	LCMASS_vhigh_B	DIABBMI_N_elev	AGEBMI_C_elev
ST81	AGE_E	Gender_M	BMI_elev	DIAB_N	ASA_2	ABT_N	AB_cotri	LCUA_normal	LCUB_elev	LCUincr_normal_elev	ECUA_normal	ECUB_vhigh	ECUincr_normal_vhigh	pHA_acidic	pHB_acidic	pHincr_acidic_acidic	NO2A_N	NO2B_N	NO2incr_NA	LCBA_normal	LCBB_normal	LCBincr_normal_normal	CRPA_high	CRPB_normal	CRPincr_high_normal	CREAA_high	CREAB_normal	CREAIincr_high_normal	UCULT_NEG	LCULT_NA	XRD_ND	MASS_A	MASSXRD_A_ND	pHBXRD_acidic_ND	MASSBMI_A_elev	pHBMASSBMI_A_elev_acidic	LCCRPB_normal_normal	ECUMASS_vhigh_A	LCMASS_elev_A	DIABBMI_N_elev	AGEBMI_E_elev
ST82	AGE_E	Gender_F	BMI_elev	DIAB_N	ASA_2	ABT_N	AB_cotri	LCUA_elev	LCUB_high	LCUincr_elev_high	ECUA_high	ECUB_high	ECUincr_high_high	pHA_acidic	pHB_neutral	pHincr_acidic_neutral	NO2A_N	NO2B_N	NO2incr_NA	LCBA_high	LCBB_normal	LCBincr_high_normal	CRPA_high	CRPB_elev	CRPincr_high_elev	CREAA_high	CREAB_normal	CREAIincr_high_normal	UCULT_NEG	LCULT_NEG	XRD_wed_cap	MASS_D	MASSXRD_D_cap	pHBXRD_neutral_wed_cap	MASSBMI_D_elev	pHBMASSBMI_D_elev_neutral	LCCRPB_normal_elev	ECUMASS_high_D	LCMASS_high_D	DIABBMI_N_elev	AGEBMI_E_elev
ST83	AGE_E	Gender_M	BMI_elev	DIAB_N	ASA_1	ABT_N	AB_cipro	LCUA_normal	LCUB_elev	LCUincr_normal_elev	ECUA_elev	ECUB_high	ECUincr_elev_high	pHA_acidic	pHB_acidic	pHincr_acidic_acidic	NO2A_N	NO2B_N	NO2incr_NA	LCBA_elev	LCBB_normal	LCBincr_elev_normal	CRPA_high	CRPB_normal	CRPincr_high_normal	CREAA_high	CREAB_normal	CREAIincr_high_normal	UCULT_NEG	LCULT_NEG	XRD_ND	MASS_A	MASSXRD_A_ND	pHBXRD_acidic_ND	MASSBMI_A_elev	pHBMASSBMI_A_elev_acidic	LCCRPB_normal_normal	ECUMASS_high_A	LCMASS_elev_A	DIABBMI_N_elev	AGEBMI_E_elev
ST85	AGE_E	Gender_M	BMI_elev	DIAB_N	ASA_2	ABT_N	AB_cotri	LCUA_elev	LCUB_vhigh	LCUincr_elev_vhigh	ECUA_high	ECUB_high	ECUincr_high_high	pHA_acidic	pHB_acidic	pHincr_acidic_acidic	NO2A_Y	NO2B_Y	NO2incr_NA	LCBA_normal	LCBB_normal	LCBincr_normal_normal	CRPA_normal	CRPB_normal	CRPincr_normal_normal	CREAA_normal	CREAB_normal	CREAincr_normal_normal	UCULT_STAPH_STREP	LCULT_STAPH	XRD_whe_wed	MASS_C	MASSXRD_C_whe_wed	pHBXRD_acidic_whe_wed	MASSBMI_C_elev	pHBMASSBMI_C_elev_acidic	LCCRPB_normal_normal	ECUMASS_high_C	LCMASS_vhigh_C	DIABBMI_N_elev	AGEBMI_E_elev
ST86	AGE_C	Gender_M	BMI_normal	DIAB_N	ASA_2	ABT_N	AB_cotri	LCUA_normal	LCUB_high	LCUincr_normal_high	ECUA_high	ECUB_vhigh	ECUincr_high_vhigh	pHA_neutral	pHB_neutral	pHincr_neutral_neutral	NO2A_N	NO2B_N	NO2incr_NA	LCBA_normal	LCBB_normal	LCBincr_normal_normal	CRPA_normal	CRPB_normal	CRPincr_normal_normal	CREAA_normal	CREAB_normal	CREAincr_normal_normal	UCULT_NEG	LCULT_NEG	XRD_wed	MASS_C	MASSXRD_C_wed	pHBXRD_neutral_wed	MASSBMI_C_normal	pHBMASSBMI_C_normal_neutral	LCCRPB_normal_normal	ECUMASS_vhigh_C	LCMASS_high_C	DIABBMI_N_normal	AGEBMI_C_normal
ST87	AGE_E	Gender_F	BMI_normal	DIAB_N	ASA_2	ABT_N	AB_cipro	LCUA_high	LCUB_vhigh	LCUincr_high_vhigh	ECUA_high	ECUB_vhigh	ECUincr_high_vhigh	pHA_acidic	pHB_acidic	pHincr_acidic_acidic	NO2A_N	NO2B_N	NO2incr_NA	LCBA_high	LCBB_normal	LCBincr_high_normal	CRPA_normal	CRPB_normal	CRPincr_normal_normal	CREAA_normal	CREAB_normal	CREAincr_normal_normal	UCULT_STAPH_STREP_LACTO	LCULT_NEG	XRD_wed	MASS_B	MASSXRD_B_wed	pHBXRD_acidic_wed	MASSBMI_B_normal	pHBMASSBMI_B_normal_acidic	LCCRPB_normal_normal	ECUMASS_vhigh_B	LCMASS_vhigh_B	DIABBMI_N_normal	AGEBMI_E_normal
ST88	AGE_E	Gender_F	BMI_elev	DIAB_N	ASA_2	ABT_N	AB_cotri	LCUA_normal	LCUB_elev	LCUincr_normal_elev	ECUA_elev	ECUB_vhigh	ECUincr_elev_vhigh	pHA_acidic	pHB_acidic	pHincr_acidic_acidic	NO2A_N	NO2B_N	NO2incr_NA	LCBA_high	LCBB_normal	LCBincr_high_normal	CRPA_elev	CRPB_normal	CRPincr_elev_normal	CREAA_normal	CREAB_normal	CREAincr_normal_normal	UCULT_STAPH_STREP_ENT	LCULT_NEG	XRD_whe	MASS_B	MASSXRD_B_whe	pHBXRD_acidic_whe	MASSBMI_B_elev	pHBMASSBMI_B_elev_acidic	LCCRPB_normal_normal	ECUMASS_vhigh_B	LCMASS_elev_B	DIABBMI_N_elev	AGEBMI_E_elev
ST89	AGE_E	Gender_M	BMI_normal	DIAB_N	ASA_1	ABT_N	AB_cotri	LCUA_normal	LCUB_high	LCUincr_normal_high	ECUA_elev	ECUB_vhigh	ECUincr_elev_vhigh	pHA_acidic	pHB_acidic	pHincr_acidic_acidic	NO2A_N	NO2B_N	NO2incr_NA	LCBA_normal	LCBB_normal	LCBincr_normal_normal	CRPA_high	CRPB_normal	CRPincr_high_normal	CREAA_high	CREAB_normal	CREAIincr_high_normal	UCULT_NEG	LCULT_NEG	XRD_whe	MASS_C	MASSXRD_C_whe	pHBXRD_acidic_whe	MASSBMI_C_normal	pHBMASSBMI_C_normal_acidic	LCCRPB_normal_normal	ECUMASS_vhigh_C	LCMASS_high_C	DIABBMI_N_normal	AGEBMI_E_normal
ST90	AGE_C	Gender_M	BMI_elev	DIAB_N	ASA_2	ABT_N	AB_cipro	LCUA_normal	LCUB_elev	LCUincr_normal_elev	ECUA_normal	ECUB_high	ECUincr_normal_high	pHA_neutral	pHB_neutral	pHincr_neutral_neutral	NO2A_N	NO2B_N	NO2incr_NA	LCBA_elev	LCBB_normal	LCBincr_elev_normal	CRPA_high	CRPB_normal	CRPincr_high_normal	CREAA_high	CREAB_normal	CREAIincr_high_normal	UCULT_STREP	LCULT_NEG	XRD_ND	MASS_A	MASSXRD_A_ND	pHBXRD_neutral_ND	MASSBMI_A_elev	pHBMASSBMI_A_elev_neutral	LCCRPB_normal_normal	ECUMASS_high_A	LCMASS_elev_A	DIABBMI_N_elev	AGEBMI_C_elev
ST91	AGE_E	Gender_M	BMI_elev	DIAB_Y	ASA_3	ABT_N	AB_cotri	LCUA_normal	LCUB_NA	LCUincr_NA	ECUA_normal	ECUB_NA	ECUincr_NA	pHA_acidic	pHB_acidic	pHincr_acidic_acidic	NO2A_N	NO2B_N	NO2incr_NA	LCBA_elev	LCBB_elev	LCBincr_elev_elev	CRPA_normal	CRPB_normal	CRPincr_normal_normal	CREAA_normal	CREAB_normal	CREAincr_normal_normal	UCULT_NA	LCULT_NA	XRD_ND	MASS_B	MASSXRD_B_ND	pHBXRD_acidic_ND	MASSBMI_B_elev	pHBMASSBMI_B_elev_acidic	LCCRPB_elev_normal	ECUMASS_NA	LCMASS_NA	DIABBMI_Y_elev	AGEBMI_E_elev
ST92	AGE_D	Gender_M	BMI_normal	DIAB_Y	ASA_2	ABT_N	AB_cotri	LCUA_elev	LCUB_vhigh	LCUincr_elev_vhigh	ECUA_high	ECUB_vhigh	ECUincr_high_vhigh	pHA_acidic	pHB_acidic	pHincr_acidic_acidic	NO2A_N	NO2B_N	NO2incr_NA	LCBA_normal	LCBB_normal	LCBincr_normal_normal	CRPA_elev	CRPB_high	CRPincr_elev_high	CREAA_normal	CREAB_normal	CREAincr_normal_normal	UCULT_NEG	LCULT_NEG	XRD_wed_cap	MASS_D	MASSXRD_D_cap	pHBXRD_NA	MASSBMI_D_normal	pHBMASSBMI_NA	LCCRPB_normal_high	ECUMASS_vhigh_D	LCMASS_vhigh_D	DIABBMI_Y_normal	AGEBMI_D_normal
ST93	AGE_C	Gender_F	BMI_obese	DIAB_N	ASA_2	ABT_Y	AB_other	LCUA_elev	LCUB_high	LCUincr_elev_high	ECUA_normal	ECUB_vhigh	ECUincr_normal_vhigh	pHA_acidic	pHB_acidic	pHincr_acidic_acidic	NO2A_N	NO2B_N	NO2incr_NA	LCBA_high	LCBB_normal	LCBincr_high_normal	CRPA_high	CRPB_elev	CRPincr_high_elev	CREAA_high	CREAB_normal	CREAIincr_high_normal	UCULT_NA	LCULT_NA	XRD_whe	MASS_B	MASSXRD_B_whe	pHBXRD_acidic_whe	MASSBMI_B_obese	pHBMASSBMI_B_obese_acidic	LCCRPB_normal_elev	ECUMASS_vhigh_B	LCMASS_high_B	DIABBMI_N_obese	AGEBMI_C_obese
ST94	AGE_E	Gender_F	BMI_normal	DIAB_N	ASA_2	ABT_N	AB_cotri	LCUA_elev	LCUB_elev	LCUincr_elev_elev	ECUA_elev	ECUB_normal	ECUincr_elev_normal	pHA_acidic	pHB_acidic	pHincr_acidic_acidic	NO2A_N	NO2B_N	NO2incr_NA	LCBA_normal	LCBB_normal	LCBincr_normal_normal	CRPA_normal	CRPB_normal	CRPincr_normal_normal	CREAA_normal	CREAB_normal	CREAincr_normal_normal	UCULT_STAPH	LCULT_NEG	XRD_ND	MASS_B	MASSXRD_B_ND	pHBXRD_acidic_ND	MASSBMI_B_normal	pHBMASSBMI_B_normal_acidic	LCCRPB_normal_normal	ECUMASS_normal_B	LCMASS_elev_B	DIABBMI_N_normal	AGEBMI_E_normal
ST95	AGE_D	Gender_M	BMI_obese	DIAB_N	ASA_1	ABT_N	AB_cotri	LCUA_normal	LCUB_normal	LCUinc_normal_normal	ECUA_normal	ECUB_high	ECUincr_normal_high	pHA_acidic	pHB_neutral	pHincr_acidic_neutral	NO2A_N	NO2B_N	NO2incr_NA	LCBA_normal	LCBB_normal	LCBincr_normal_normal	CRPA_high	CRPB_normal	CRPincr_high_normal	CREAA_high	CREAB_normal	CREAIincr_high_normal	UCULT_NEG	LCULT_NEG	XRD_whe	MASS_B	MASSXRD_B_whe	pHBXRD_neutral_whe	MASSBMI_B_obese	pHBMASSBMI_B_obese_neutral	LCCRPB_normal_normal	ECUMASS_high_B	LCMASS_normal_B	DIABBMI_N_obese	AGEBMI_D_obese

## Sheet: legend and comment
	ID	Stent sample number
	Age
	Gender
	BMI	Body Mass Index
	DIAB	Diabetes
	ASA	ASA-Score (morbidity)
	ABT	Antibiotics-treatment
	AB	Antibiotic used
	LCUA	Leucocytes in urine before stent placement
	LCUB	Leucocytes in urine before stent removal
	LCUincr	increase in Leucocytes in urine during stenting
	ECUA	Erythrocytes in urine before stent placement
	ECUB	Erythrocytes in urine before stent removal
	ECUincr	increase in urine Erythrocytes during stenting
	pHA	Urine pH before stenting
	pHB	Urine pH before stent removal
	pHincr	increase in urine during stenting
	NO2A	Nitrate in urine before stenting
	NO2B	Nitrate in urine before stent removal
	NO2Bincr	increase in urine nitrate during stenting
	LCBA	Leucocytes in blood before stenting
	LCBB	Leucocytes in blood before stent removal
	LCBincr	increase in Leucocytes in blood during stenting
	CRPA	CRP value (blood) before stenting
	CRPB	CRP value (blood) before stent removal
	CRPincr	increase in CRP
	CREAA	Creatinine (blood) before stenting
	CREAB	Creatinine (blood) before stent removal
	CREAincr	increase in creatinine
	UCULT	identified cultivable bacteria from urine culture before stent removal
	LCULT	identified cultivable bacteria from biofilm lysate
	XRD	crystalline phases identified via XRD. Wed=weddellite, whe=whewellite, CAP=dicalciumphosphate
	MASS	total biofilm (wet) mass
	MASSXRD	correlation mass with crystals
	pHBXRD	correlation pH of urine before stent removal with crystals
	MASSBMI	correlation of biofilm wet mass with BMI
	pHBMASSBMI	correlation of biofilm wet mass with urine pH before stenht removal and BMI
	LCCRPB	correlation of blood leucocytes and CRP
	ECUMASS	correlation of urine erythrocytes and biomass
	LCMASS	correlation of urine leucocytes and biomass
	DIABBMI	Diabetes and BMI
	AGEBMI	Age and BMI
	Additional information on the metadata analysis. For the DCA analysis, at least two representatives of each group were required. Urine analysis for ST79 could only be partially performed due to blood in the urine. Therefore, LCUB was set to “LCUA_high”, as well as “ECUA_high”. CREAB value for ST59 still considered as “normal” since directly at the borderline (115). ST87 was sorted into STAPH_STRE…

## Sheet: ranges
	Age	AGE_A	AGE_B	AGE_C	AGE_D	AGE_E
		<30	30-39	40-49	50-59	≥60
	BMI	BMI_low	BMI_normal	BMI_elev	BMI_obese
		<18.5	2024-05-18	25-29	≥30
	Biofilm mass [mg]	MASS_A	MASS_B	MASS_C	MASS_D
		<20	20-49	50-99	≥100
	Urine leukocytes before stenting counts µL-1	LCUA_normal	LCUA_elev	LCUA_high
		<20	20-99	≥100
	Urine erythrocytes before stenting counts µL-1	ECUA_normal	ECUA_elev	ECUA_high	ECUA_vhigh
		<20	20-99	100-999	≥1000
	Urine leukocytes after stenting counts µL-1	LCUB_normal	LCUB_elev	LCUB_high	LCUB_vhigh
		<20	20-99	100-499	≥500
	Urine erythrocytes after stenting counts µL-1	ECUB_normal	ECUB_elev	ECUB_high	ECUB_vhigh
		<20	20-99	100-999	≥1000
	Urine pH before stenting	pHA_acidic	pHA_neutral	pHA_basic
		<6.5	6.5-7.4	≥7.5
	Urine pH after stenting	pHB_acidic	pHB_neutral	pHB_basic
		<6.5	6.5-7.4	≥7.5
	CRP before stenting	CRPA_normal	CRPA_elev	CRPA_high
		<8	8-19	≥20
	CRP after stenting	CRPB_normal	CRPB_elev	CRPB_high
		<8	8-19	≥20
	Creatinin before stenting	CREAA_normal	CREAA_high
		<115	≥115
	Creatinin after stenting	CREAB_normal	CREAB_high
		<115	≥115

## Sheet: raw data
ID	age code	age	gender code	gender	BMI code	BMI	diabetes code	diabetes	ASAscore code	ASAscore	ABtherapy code	ABtherapy	AB used code	Ciprofloxacin	Cotrimoxazol	Ceftriaxon	Other (Ampicilin or Amoxicillin/Clavulate)	biofilm biomass code	biofilm biomass [mg]	Leukocytes in urine before stent application code	Leukocytes in urine before stent application counts µL-1	Leukocytes in urine before stent removal code	Leukocytes in urine before stent removal counts µL-1	Erythrocytes in urine before stent application code	Erythrocytes in urine before stent application counts µL-1	Erythrocytes in urine before stent removal code	Erythrocytes in urine before stent removal counts µL-1	Urine pH before stent application code	Urine pH before stent application	Urine pH before stent removal code	Urine pH before stent removal	Urine nitrit detection before stent application code	Urine nitrit detection before stent application	Urine nitrit detection before stent removal code	Urine nitrit detection before stent removal	Blood leukocytes before stent application code	Blood leukocytes before stent application count µL-1	Blood leukocytes before stent removal code	Blood leukocytes before stent removal count µL-1	Blood CRP before stent application code	Blood CRP before stent application	Blood CRP before stent removal code	Blood CRP before stent removal	Blood creatinin before stent application code	Blood creatinin before stent application	Blood creatinin before stent removal code	Blood creatinin before stent removal	XRD-based detection of crystalline phases*	Whewellite
ST01	AGE_B	30	Gender_M	m	BMI_elev	26.49	DIAB_N	FALSE	ASA_1	1	ABT_N	FALSE	AB_cipro	TRUE				MASS_C	84.42	LCUA_normal	4	LCUB_high	391	ECUA_elev	28	ECUB_vhigh	18080	pHA_acidic	6	pHB_acidic	5	NO2A_N	FALSE	NO2B_N	FALSE	LCBA_high	18.8	LCBB_elev	12	CRPA_normal	4	CRPB_normal	1	CREAA_high	132	CREAB_normal	92	XRD_whe	TRUE
ST02	AGE_E	71	Gender_F	f	BMI_obese	35.55	DIAB_Y	TRUE	ASA_2	2	ABT_Y	TRUE	AB_other				TRUE	MASS_C	68.02	LCUA_normal	17	LCUB_vhigh	8742	ECUA_elev	23	ECUB_vhigh	7321	pHA_acidic	5	pHB_acidic	5	NO2A_N	FALSE	NO2B_Y	TRUE	LCBA_high	15	LCBB_normal	8	CRPA_high	60	CRPB_elev	10	CREAA_high	136	CREAB_normal	94	XRD_NA
ST03	AGE_E	62	Gender_M	m	BMI_normal	24.83	DIAB_N	FALSE	ASA_2	2	ABT_N	FALSE	AB_cotri		TRUE			MASS_C	51.92	LCUA_normal	17	LCUB_high	314	ECUA_normal	18	ECUB_vhigh	2513	pHA_acidic	5	pHB_neutral	6.5	NO2A_N	FALSE	NO2B_N	FALSE	LCBA_elev	10.3	LCBB_normal	6	CRPA_normal	3	CRPB_normal	0	CREAA_normal	102	CREAB_normal	76	XRD_NA
ST04	AGE_C	43	Gender_M	m	BMI_obese	30.25	DIAB_Y	TRUE	ASA_2	2	ABT_N	FALSE	AB_cotri		TRUE			MASS_C	68.42	LCUA_normal	2	LCUB_elev	51	ECUA_normal	9	ECUB_vhigh	5111	pHA_acidic	5	pHB_acidic	5	NO2A_N	FALSE	NO2B_N	FALSE	LCBA_normal	4.9	LCBB_normal	4	CRPA_normal	1	CRPB_normal	0	CREAA_normal	80	CREAB_normal	79	XRD_whe	TRUE
ST05	AGE_C	40	Gender_M	m	BMI_normal	21.74	DIAB_N	FALSE	ASA_1	1	ABT_N	FALSE	AB_cipro	TRUE				MASS_C	55.52	LCUA_elev	34	LCUB_high	219	ECUA_vhigh	1366	ECUB_vhigh	58267	pHA_acidic	5	pHB_neutral	6.5	NO2A_N	FALSE	NO2B_N	FALSE	LCBA_normal	6	LCBB_normal	6	CRPA_normal	0	CRPB_normal	4	CREAA_normal	78	CREAB_normal	75	XRD_whe_wed	TRUE
ST06	AGE_A	24	Gender_M	m	BMI_elev	29.53	DIAB_N	FALSE	ASA_1	1	ABT_N	FALSE	AB_cotri		TRUE			MASS_D	113.92	LCUA_elev	23	LCUB_elev	86	ECUA_normal	18	ECUB_vhigh	3159	pHA_basic	8	pHB_neutral	7	NO2A_N	FALSE	NO2B_N	FALSE	LCBA_normal	4.9	LCBB_normal	6	CRPA_normal	0	CRPB_normal	0	CREAA_normal	90	CREAB_normal	99	XRD_wed_cap
ST07	AGE_C	48	Gender_M	m	BMI_obese	30.81	DIAB_N	FALSE	ASA_2	2	ABT_N	FALSE	AB_cotri		TRUE			MASS_C	52.82	LCUA_normal	1	LCUB_elev	69	ECUA_normal	14	ECUB_vhigh	4428	pHA_acidic	6	pHB_acidic	6	NO2A_N	FALSE	NO2B_N	FALSE	LCBA_normal	8.6	LCBB_normal	7	CRPA_normal	4	CRPB_normal	4	CREAA_normal	90	CREAB_normal	82	XRD_whe_wed	TRUE
ST08	AGE_C	45	Gender_F	f	BMI_normal	21.64	DIAB_N	FALSE	ASA_1	1	ABT_N	FALSE	AB_cotri		TRUE			MASS_B	38.42	LCUA_elev	20	LCUB_vhigh	718	ECUA_normal	0	ECUB_high	921	pHA_acidic	5	pHB_neutral	7	NO2A_N	FALSE	NO2B_Y	TRUE	LCBA_high	13.3	LCBB_normal	5	CRPA_normal	0	CRPB_normal	0	CREAA_normal	74	CREAB_normal	76	XRD_whe	TRUE
ST09	AGE_D	50	Gender_M	m	BMI_elev	28.15	DIAB_N	FALSE	ASA_1	1	ABT_Y	TRUE	AB_ceftri			TRUE		MASS_D	138.12	LCUA_elev	46	LCUB_elev	43	ECUA_high	293	ECUB_high	787	pHA_neutral	7	pHB_neutral	6.5	NO2A_N	FALSE	NO2B_N	FALSE	LCBA_elev	12.3	LCBB_normal	5	CRPA_high	115	CRPB_elev	11	CREAA_normal	112	CREAB_normal	71	XRD_whe	TRUE
ST10	AGE_E	82	Gender_M	m	BMI_normal	22.31	DIAB_N	FALSE	ASA_2	2	ABT_N	FALSE	AB_cotri		TRUE			MASS_B	35.32	LCUA_elev	26	LCUB_normal	1	ECUA_elev	90	ECUB_elev	71	pHA_acidic	5	pHB_acidic	5	NO2A_N	FALSE	NO2B_N	FALSE	LCBA_elev	11.1	LCBB_normal	5	CRPA_high	45	CRPB_normal	0	CREAA_normal	75	CREAB_normal	95	XRD_whe	TRUE
ST11	AGE_E	84	Gender_M	m	BMI_elev	25.26	DIAB_N	FALSE	ASA_2	2	ABT_N	FALSE	AB_cotri		TRUE			MASS_B	36.12	LCUA_elev	21	LCUB_normal	16	ECUA_vhigh	8580	ECUB_elev	57	pHA_basic	8	pHB_acidic	6	NO2A_N	FALSE	NO2B_N	FALSE	LCBA_high	16.6	LCBB_normal	8	CRPA_normal	1	CRPB_normal	1	CREAA_high	115	CREAB_normal	74	XRD_whe	TRUE
ST12	AGE_A	16	Gender_M	m	BMI_normal	21.26	DIAB_N	FALSE	ASA_1	1	ABT_N	FALSE	AB_ceftri			TRUE		MASS_C	58.92	LCUA_elev	64	LCUB_high	182	ECUA_high	974	ECUB_vhigh	12065	pHA_acidic	5	pHB_acidic	6	NO2A_N	FALSE	NO2B_N	FALSE	LCBA_high	16.1	LCBB_normal	5	CRPA_normal	0	CRPB_normal	4	CREAA_normal	92	CREAB_normal	63	XRD_wed
ST13	AGE_D	56	Gender_F	f	BMI_elev	25.34	DIAB_N	FALSE	ASA_1	1	ABT_N	FALSE	AB_cotri		TRUE			MASS_A	11.92	LCUA_normal	19	LCUB_vhigh	5336	ECUA_high	615	ECUB_vhigh	11286	pHA_neutral	6.5	pHB_acidic	5	NO2A_N	FALSE	NO2B_Y	TRUE	LCBA_high	15.9	LCBB_normal	6	CRPA_high	227	CRPB_elev	8	CREAA_normal	107	CREAB_normal	66	XRD_whe	TRUE
ST14	AGE_E	74	Gender_M	m	BMI_obese	32.1	DIAB_Y	TRUE	ASA_2	2	ABT_N	FALSE	AB_cotri		TRUE			MASS_B	35.72	LCUA_normal	7	LCUB_elev	30	ECUA_high	188	ECUB_vhigh	4103	pHA_acidic	6	pHB_acidic	6	NO2A_N	FALSE	NO2B_N	FALSE	LCBA_normal	7.2	LCBB_normal	8	CRPA_normal	3	CRPB_normal	2	CREAA_normal	95	CREAB_normal	86	XRD_wed
ST15	AGE_D	52	Gender_M	m	BMI_elev	28.71	DIAB_N	FALSE	ASA_1	1	ABT_N	FALSE	AB_cotri		TRUE			MASS_B	37.02	LCUA_normal	1	LCUB_elev	31	ECUA_elev	26	ECUB_high	129	pHA_acidic	6	pHB_acidic	6	NO2A_N	FALSE	NO2B_N	FALSE	LCBA_normal	7.2	LCBB_normal	5	CRPA_high	56	CRPB_normal	1	CREAA_high	162	CREAB_normal	86	XRD_whe	TRUE
ST16	AGE_B	38	Gender_M	m	BMI_elev	28.08	DIAB_N	FALSE	ASA_1	1	ABT_N	FALSE	AB_cotri		TRUE			MASS_B	41.82	LCUA_normal	17	LCUB_high	248	ECUA_normal	9	ECUB_high	943	pHA_acidic	5	pHB_acidic	5	NO2A_N	FALSE	NO2B_N	FALSE	LCBA_normal	9.2	LCBB_high	63	CRPA_normal	1	CRPB_normal	1	CREAA_normal	87	CREAB_normal	96	XRD_whe	TRUE
ST17	AGE_C	42	Gender_M	m	BMI_elev	25.55	DIAB_N	FALSE	ASA_1	1	ABT_N	FALSE	AB_cotri		TRUE			MASS_C	52.72	LCUA_normal	9	LCUB_elev	20	ECUA_normal	13	ECUB_high	356	pHA_neutral	7	pHB_neutral	6.5	NO2A_N	FALSE	NO2B_N	FALSE	LCBA_normal	3.9	LCBB_normal	6	CRPA_normal	0	CRPB_normal	0	CREAA_normal	75	CREAB_normal	76	XRD_wed
ST18	AGE_C	48	Gender_F	f	BMI_low	17.42	DIAB_N	FALSE	ASA_2	2	ABT_N	FALSE	AB_cotri		TRUE			MASS_C	94.42	LCUA_elev	37	LCUB_high	202	ECUA_vhigh	3194	ECUB_vhigh	1334	pHA_neutral	7	pHB_neutral	7	NO2A_N	FALSE	NO2B_N	FALSE	LCBA_high	14.3	LCBB_normal	7	CRPA_normal	0	CRPB_normal	0	CREAA_normal	77	CREAB_normal	67	XRD_whe	TRUE
ST19	AGE_E	85	Gender_M	m	BMI_elev	25.3	DIAB_N	FALSE	ASA_2	2	ABT_N	FALSE	AB_cipro	TRUE				MASS_D	116.92	LCUA_normal	4	LCUB_high	178	ECUA_high	100	ECUB_vhigh	2922	pHA_acidic	5.5	pHB_neutral	7	NO2A_N	FALSE	NO2B_Y	TRUE	LCBA_normal	7.5	LCBB_normal	5	CRPA_high	123	CRPB_normal	3	CREAA_high	157	CREAB_normal	111	XRD_whe	TRUE
ST20	AGE_E	67	Gender_M	m	BMI_elev	25.43	DIAB_N	FALSE	ASA_1	1	ABT_N	FALSE	AB_cipro	TRUE				MASS_B	42.92	LCUA_elev	40	LCUB_high	318	ECUA_elev	27	ECUB_vhigh	1078	pHA_acidic	5	pHB_acidic	5	NO2A_N	FALSE	NO2B_N	FALSE	LCBA_normal	5.9	LCBB_normal	6	CRPA_normal	5	CRPB_normal	4	CREAA_normal	85	CREAB_normal	93	XRD_whe	TRUE
ST21	AGE_D	56	Gender_M	m	BMI_elev	25.09	DIAB_N	FALSE	ASA_1	1	ABT_N	FALSE	AB_cotri		TRUE			MASS_B	37.02	LCUA_normal	17	LCUB_elev	94	ECUA_elev	22	ECUB_vhigh	1088	pHA_basic	8	pHB_acidic	5	NO2A_N	FALSE	NO2B_N	FALSE	LCBA_normal	4.8	LCBB_normal	5	CRPA_normal	0	CRPB_normal	0	CREAA_normal	74	CREAB_normal	78	XRD_whe_wed	TRUE
ST22	AGE_D	50	Gender_F	f	BMI_elev	27.99	DIAB_Y	TRUE	ASA_2	2	ABT_N	FALSE	AB_cotri		TRUE			MASS_C	62.32	LCUA_high	180	LCUB_vhigh	784	ECUA_elev	36	ECUB_vhigh	5703	pHA_acidic	5	pHB_acidic	5	NO2A_N	FALSE	NO2B_N	FALSE	LCBA_normal	8.9	LCBB_normal	8	CRPA_elev	19	CRPB_high	30	CREAA_normal	58	CREAB_normal	59	XRD_whe_wed	TRUE
ST23	AGE_A	22	Gender_M	m	BMI_normal	22.04	DIAB_N	FALSE	ASA_1	1	ABT_N	FALSE	AB_cotri		TRUE			MASS_B	40.72	LCUA_normal	5	LCUB_vhigh	825	ECUA_elev	29	ECUB_vhigh	94664	pHA_acidic	6	pHB_neutral	6.5	NO2A_N	FALSE	NO2B_N	FALSE	LCBA_normal	9.8	LCBB_elev	12	CRPA_normal	0	CRPB_normal	7	CREAA_normal	67	CREAB_normal	83	XRD_wed
ST24	AGE_E	73	Gender_M	m	BMI_elev	29.76	DIAB_Y	TRUE	ASA_1	1	ABT_Y	TRUE	AB_cipro	TRUE				MASS_B	31.32	LCUA_normal	3	LCUB_high	110	ECUA_normal	4	ECUB_vhigh	2210	pHA_acidic	5	pHB_acidic	5	NO2A_N	FALSE	NO2B_N	FALSE	LCBA_elev	10.5	LCBB_normal	8	CRPA_high	56	CRPB_normal	3	CREAA_normal	110	CREAB_normal	77	XRD_whe	TRUE
ST25	AGE_D	55	Gender_M	m	BMI_elev	27.08	DIAB_Y	TRUE	ASA_3	3	ABT_N	FALSE	AB_cotri		TRUE			MASS_A	9.72	LCUA_normal	3	LCUB_high	116	ECUA_normal	4	ECUB_high	347	pHA_acidic	5	pHB_acidic	5	NO2A_N	FALSE	NO2B_N	FALSE	LCBA_normal	8.2	LCBB_elev	11	CRPA_high	41	CRPB_normal	1	CREAA_normal	91	CREAB_normal	83	XRD_NA
ST26	AGE_E	64	Gender_M	m	BMI_obese	32.72	DIAB_N	FALSE	ASA_2	2	ABT_N	FALSE	AB_cotri		TRUE			MASS_C	97.52	LCUA_normal	11	LCUB_high	262	ECUA_normal	10	ECUB_vhigh	38700	pHA_acidic	6	pHB_neutral	7	NO2A_N	FALSE	NO2B_N	FALSE	LCBA_normal	8.4	LCBB_normal	7	CRPA_normal	5	CRPB_normal	7	CREAA_normal	62	CREAB_normal	71	XRD_wed
ST27	AGE_B	36	Gender_M	m	BMI_normal	22.99	DIAB_N	FALSE	ASA_2	2	ABT_N	FALSE	AB_cotri		TRUE			MASS_B	27.32	LCUA_elev	28	LCUB_vhigh	3017	ECUA_high	780	ECUB_vhigh	10811	pHA_neutral	7	pHB_acidic	5	NO2A_N	FALSE	NO2B_N	FALSE	LCBA_high	15.7	LCBB_elev	10	CRPA_normal	4	CRPB_high	46	CREAA_normal	105	CREAB_normal	106	XRD_whe	TRUE
ST28	AGE_E	71	Gender_M	m	BMI_normal	22.34	DIAB_Y	TRUE	ASA_3	3	ABT_N	FALSE	AB_cotri		TRUE			MASS_A	6.92	LCUA_normal	2	LCUB_elev	63	ECUA_normal	5	ECUB_vhigh	1444	pHA_acidic	6	pHB_acidic	5	NO2A_N	FALSE	NO2B_N	FALSE	LCBA_normal	7.9	LCBB_normal	7	CRPA_normal	0	CRPB_normal	0	CREAA_normal	75	CREAB_normal	79	XRD_NA
ST29	AGE_E	64	Gender_M	m	BMI_elev	26.2	DIAB_Y	TRUE	ASA_2	2	ABT_N	FALSE	AB_cipro	TRUE				MASS_C	55.42	LCUA_elev	31	LCUB_NA	n.d.	ECUA_elev	92	ECUB_NA	n.d.	pHA_acidic	5	pHB_neutral	6.5	NO2A_N	FALSE	NO2B_N	FALSE	LCBA_high	13.6	LCBB_elev	10	CRPA_elev	8	CRPB_normal	4	CREAA_normal	114	CREAB_normal	96	XRD_whe_wed	TRUE
ST30	AGE_E	62	Gender_M	m	BMI_elev	27.12	DIAB_N	FALSE	ASA_2	2	ABT_N	FALSE	AB_cotri		TRUE			MASS_C	96.42	LCUA_normal	4	LCUB_elev	76	ECUA_elev	30	ECUB_vhigh	11112	pHA_acidic	5	pHB_neutral	7	NO2A_N	FALSE	NO2B_N	FALSE	LCBA_normal	5	LCBB_normal	4	CRPA_normal	3	CRPB_normal	6	CREAA_normal	87	CREAB_normal	91	XRD_wed
ST31	AGE_C	46	Gender_M	m	BMI_obese	30.39	DIAB_N	FALSE	ASA_1	1	ABT_N	FALSE	AB_cotri		TRUE			MASS_B	25.32	LCUA_normal	4	LCUB_high	106	ECUA_high	505	ECUB_vhigh	25896	pHA_neutral	7	pHB_acidic	6	NO2A_N	FALSE	NO2B_N	FALSE	LCBA_high	63	LCBB_normal	6	CRPA_normal	0	CRPB_normal	0	CREAA_normal	74	CREAB_normal	74	XRD_wed
ST32	AGE_E	73	Gender_M	m	BMI_normal	22.72	DIAB_N	FALSE	ASA_1	1	ABT_N	FALSE	AB_cotri		TRUE			MASS_A	4.12	LCUA_normal	3	LCUB_elev	46	ECUA_normal	8	ECUB_high	241	pHA_neutral	6.5	pHB_acidic	6	NO2A_N	FALSE	NO2B_N	FALSE	LCBA_elev	11.7	LCBB_normal	5	CRPA_normal	5	CRPB_normal	0	CREAA_normal	88	CREAB_normal	84	XRD_NA
ST33	AGE_E	62	Gender_M	m	BMI_obese	31.22	DIAB_N	FALSE	ASA_2	2	ABT_N	FALSE	AB_cotri		TRUE			MASS_A	7.12	LCUA_normal	10	LCUB_high	145	ECUA_high	392	ECUB_vhigh	6870	pHA_acidic	5	pHB_neutral	7	NO2A_N	FALSE	NO2B_N	FALSE	LCBA_normal	6.2	LCBB_normal	5	CRPA_normal	5	CRPB_normal	1	CREAA_normal	88	CREAB_normal	79	XRD_whe	TRUE
ST34	AGE_D	50	Gender_F	f	BMI_elev	26.49	DIAB_N	FALSE	ASA_2	2	ABT_N	FALSE	AB_cotri		TRUE			MASS_A	3.12	LCUA_high	150	LCUB_normal	7	ECUA_vhigh	31171	ECUB_high	453	pHA_basic	8	pHB_basic	8	NO2A_N	FALSE	NO2B_N	FALSE	LCBA_elev	11.9	LCBB_normal	5	CRPA_normal	0	CRPB_normal	2	CREAA_normal	73	CREAB_normal	63	XRD_NA
ST35	AGE_A	25	Gender_M	m	BMI_normal	21.63	DIAB_N	FALSE	ASA_1	1	ABT_N	FALSE	AB_cotri		TRUE			MASS_D	310.22	LCUA_elev	74	LCUB_elev	58	ECUA_vhigh	1177	ECUB_vhigh	1611	pHA_acidic	5	pHB_basic	8	NO2A_N	FALSE	NO2B_N	FALSE	LCBA_normal	6.1	LCBB_normal	7	CRPA_normal	1	CRPB_normal	1	CREAA_normal	76	CREAB_normal	78	XRD_wed_cap
ST36	AGE_E	60	Gender_M	m	BMI_elev	28.72	DIAB_N	FALSE	ASA_2	2	ABT_N	FALSE	AB_cotri		TRUE			MASS_A	19.42	LCUA_normal	5	LCUB_elev	20	ECUA_normal	13	ECUB_high	140	pHA_neutral	7	pHB_basic	8	NO2A_N	FALSE	NO2B_N	FALSE	LCBA_high	13.1	LCBB_normal	8	CRPA_normal	7	CRPB_normal	2	CREAA_normal	107	CREAB_normal	89	XRD_whe	TRUE
ST37	AGE_C	43	Gender_M	m	BMI_normal	21.5	DIAB_N	FALSE	ASA_1	1	ABT_N	FALSE	AB_cipro	TRUE				MASS_A	16.12	LCUA_normal	1	LCUB_elev	44	ECUA_normal	19	ECUB_high	418	pHA_basic	8	pHB_acidic	5	NO2A_N	FALSE	NO2B_N	FALSE	LCBA_normal	6.8	LCBB_normal	8	CRPA_normal	2	CRPB_normal	5	CREAA_normal	63	CREAB_normal	66	XRD_whe	TRUE
ST38	AGE_B	32	Gender_M	m	BMI_obese	31.8	DIAB_N	FALSE	ASA_1	1	ABT_N	FALSE	AB_cotri		TRUE			MASS_B	26.42	LCUA_normal	7	LCUB_elev	65	ECUA_elev	40	ECUB_high	554	pHA_acidic	5	pHB_neutral	7	NO2A_N	FALSE	NO2B_N	FALSE	LCBA_elev	10.3	LCBB_elev	10	CRPA_normal	5	CRPB_elev	10	CREAA_normal	76	CREAB_normal	74	XRD_NA
ST39	AGE_D	58	Gender_F	f	BMI_low	16.65	DIAB_N	FALSE	ASA_2	2	ABT_N	FALSE	AB_cotri		TRUE			MASS_B	33.62	LCUA_normal	19	LCUB_elev	83	ECUA_high	851	ECUB_elev	37	pHA_acidic	5	pHB_acidic	5	NO2A_N	FALSE	NO2B_N	FALSE	LCBA_high	18.2	LCBB_elev	11	CRPA_normal	0	CRPB_normal	0	CREAA_normal	52	CREAB_normal	56	XRD_NA
ST40	AGE_E	67	Gender_M	m	BMI_elev	26.12	DIAB_N	FALSE	ASA_1	1	ABT_N	FALSE	AB_cotri		TRUE			MASS_B	25.02	LCUA_normal	6	LCUB_elev	32	ECUA_elev	38	ECUB_vhigh	1429	pHA_acidic	6	pHB_acidic	6	NO2A_N	FALSE	NO2B_N	FALSE	LCBA_normal	5.8	LCBB_normal	4	CRPA_normal	6	CRPB_normal	2	CREAA_high	134	CREAB_normal	75	XRD_NA
ST41	AGE_D	52	Gender_M	m	BMI_elev	26.09	DIAB_N	FALSE	ASA_1	1	ABT_N	FALSE	AB_cotri		TRUE			MASS_A	13.12	LCUA_normal	2	LCUB_normal	13	ECUA_elev	81	ECUB_elev	75	pHA_neutral	6.5	pHB_acidic	6	NO2A_N	FALSE	NO2B_N	FALSE	LCBA_normal	9.7	LCBB_normal	9	CRPA_normal	3	CRPB_normal	4	CREAA_normal	106	CREAB_normal	107	XRD_NA
ST42	AGE_D	53	Gender_M	m	BMI_elev	26.85	DIAB_N	FALSE	ASA_2	2	ABT_N	FALSE	AB_cotri		TRUE			MASS_B	30.52	LCUA_normal	4	LCUB_normal	4	ECUA_elev	62	ECUB_normal	4	pHA_acidic	6	pHB_neutral	7	NO2A_N	FALSE	NO2B_N	FALSE	LCBA_normal	9	LCBB_normal	7	CRPA_normal	1	CRPB_normal	1	CREAA_normal	65	CREAB_normal	73	XRD_whe	TRUE
ST43	AGE_D	53	Gender_M	m	BMI_elev	26.8	DIAB_N	FALSE	ASA_2	2	ABT_N	FALSE	AB_cotri		TRUE			MASS_A	10.02	LCUA_elev	44	LCUB_high	148	ECUA_high	121	ECUB_vhigh	4809	pHA_acidic	6	pHB_acidic	6	NO2A_N	FALSE	NO2B_N	FALSE	LCBA_normal	6.9	LCBB_normal	7.5	CRPA_normal	3	CRPB_normal	4	CREAA_normal	87	CREAB_normal	81	XRD_whe	TRUE
ST44	AGE_B	37	Gender_M	m	BMI_obese	34.19	DIAB_N	FALSE	ASA_3	3	ABT_N	FALSE	AB_cipro	TRUE				MASS_A	14.22	LCUA_high	187	LCUB_elev	91	ECUA_vhigh	5056	ECUB_high	431	pHA_acidic	5	pHB_acidic	5	NO2A_Y	TRUE	NO2B_N	FALSE	LCBA_elev	12.1	LCBB_normal	9	CRPA_normal	4	CRPB_normal	4	CREAA_high	166	CREAB_normal	111	XRD_whe	TRUE
ST45	AGE_D	54	Gender_M	m	BMI_elev	25.4	DIAB_N	FALSE	ASA_1	1	ABT_N	FALSE	AB_cotri		TRUE			MASS_C	63.42	LCUA_normal	7	LCUB_high	133	ECUA_elev	30	ECUB_vhigh	14543	pHA_acidic	5	pHB_acidic	6	NO2A_N	FALSE	NO2B_N	FALSE	LCBA_elev	12.4	LCBB_normal	5	CRPA_normal	1	CRPB_normal	4	CREAA_high	125	CREAB_normal	101	XRD_NA
ST46	AGE_D	52	Gender_M	m	BMI_elev	25.34	DIAB_N	FALSE	ASA_2	2	ABT_N	FALSE	AB_cipro	TRUE				MASS_B	29.32	LCUA_normal	9	LCUB_high	101	ECUA_elev	50	ECUB_vhigh	2965	pHA_neutral	6.5	pHB_acidic	6	NO2A_N	FALSE	NO2B_N	FALSE	LCBA_normal	6	LCBB_normal	6	CRPA_high	31	CRPB_high	21	CREAA_high	173	CREAB_normal	105	XRD_whe	TRUE
ST47	AGE_C	43	Gender_M	m	BMI_elev	26.88	DIAB_N	FALSE	ASA_2	2	ABT_N	FALSE	AB_cotri					MASS_B	22.52	LCUA_normal	2	LCUB_normal	3	ECUA_normal	9	ECUB_elev	21	pHA_acidic	6	pHB_basic	8	NO2A_N	FALSE	NO2B_N	FALSE	LCBA_elev	11.8	LCBB_normal	9	CRPA_high	122	CRPB_normal	2	CREAA_high	153	CREAB_high	292	XRD_NA
ST48	AGE_E	67	Gender_M	m	BMI_elev	25.25	DIAB_N	FALSE	ASA_1	1	ABT_N	FALSE	AB_ceftri			TRUE		MASS_B	21.82	LCUA_normal	7	LCUB_high	209	ECUA_high	272	ECUB_high	546	pHA_neutral	7	pHB_acidic	5	NO2A_N	FALSE	NO2B_N	FALSE	LCBA_elev	12.4	LCBB_normal	6	CRPA_elev	10	CRPB_normal	0	CREAA_high	122	CREAB_normal	89	XRD_NA
ST49	AGE_D	59	Gender_M	m	BMI_elev	29.7	DIAB_N	FALSE	ASA_2	2	ABT_N	FALSE	AB_cotri		TRUE			MASS_C	92.72	LCUA_normal	7	LCUB_high	280	ECUA_elev	21	ECUB_vhigh	2423	pHA_acidic	5	pHB_acidic	5	NO2A_N	FALSE	NO2B_Y	TRUE	LCBA_normal	7.6	LCBB_normal	8	CRPA_normal	2	CRPB_normal	4	CREAA_normal	90	CREAB_normal	98	XRD_whe	TRUE
ST50	AGE_D	52	Gender_F	f	BMI_normal	21.39	DIAB_N	FALSE	ASA_1	1	ABT_N	FALSE	AB_cipro	TRUE				MASS_C	52.22	LCUA_normal	3	LCUB_normal	9	ECUA_elev	20	ECUB_high	101	pHA_acidic	6	pHB_neutral	7	NO2A_N	FALSE	NO2B_N	FALSE	LCBA_normal	8.7	LCBB_normal	6	CRPA_elev	15	CRPB_elev	13	CREAA_normal	52	CREAB_normal	54	XRD_whe	TRUE
ST51	AGE_E	61	Gender_M	m	BMI_elev	27.33	DIAB_N	FALSE	ASA_1	1	ABT_N	FALSE	AB_cotri		TRUE			MASS_B	40.92	LCUA_normal	12	LCUB_high	169	ECUA_vhigh	1666	ECUB_vhigh	25754	pHA_acidic	6	pHB_acidic	6	NO2A_N	FALSE	NO2B_N	FALSE	LCBA_normal	8.3	LCBB_normal	9	CRPA_normal	1	CRPB_normal	0	CREAA_normal	88	CREAB_normal	82	XRD_NA
ST52	AGE_A	23	Gender_F	f	BMI_low	16.85	DIAB_N	FALSE	ASA_1	1	ABT_N	FALSE	AB_cotri		TRUE			MASS_B	33.22	LCUA_normal	15	LCUB_high	149	ECUA_elev	23	ECUB_vhigh	5767	pHA_acidic	6	pHB_acidic	6	NO2A_N	FALSE	NO2B_N	FALSE	LCBA_high	16.4	LCBB_normal	7	CRPA_elev	10	CRPB_normal	1	CREAA_normal	83	CREAB_normal	48	XRD_whe_wed	TRUE
ST53	AGE_D	56	Gender_M	m	BMI_elev	28.19	DIAB_N	FALSE	ASA_2	2	ABT_N	FALSE	AB_cipro	TRUE				MASS_B	42.82	LCUA_normal	3	LCUB_normal	6	ECUA_normal	17	ECUB_high	354	pHA_acidic	5	pHB_acidic	6	NO2A_N	FALSE	NO2B_N	FALSE	LCBA_elev	11	LCBB_normal	8	CRPA_normal	0	CRPB_normal	0	CREAA_normal	84	CREAB_normal	73	XRD_whe	TRUE
ST55	AGE_D	51	Gender_M	m	BMI_obese	33.13	DIAB_Y	TRUE	ASA_2	2	ABT_N	FALSE	AB_cipro	TRUE				MASS_C	51.92	LCUA_elev	59	LCUB_vhigh	1055	ECUA_vhigh	4509	ECUB_vhigh	7960	pHA_acidic	5	pHB_acidic	5	NO2A_N	FALSE	NO2B_N	FALSE	LCBA_high	14.4	LCBB_high	13	CRPA_normal	1	CRPB_normal	5	CREAA_normal	90	CREAB_normal	84	XRD_whe	TRUE
ST56	AGE_E	72	Gender_F	f	BMI_obese	38.21	DIAB_Y	TRUE	ASA_2	2	ABT_N	FALSE	AB_cotri		TRUE			MASS_D	133.52	LCUA_normal	4	LCUB_vhigh	3424	ECUA_normal	18	ECUB_vhigh	12902	pHA_acidic	5	pHB_acidic	5	NO2A_N	FALSE	NO2B_N	FALSE	LCBA_normal	7.9	LCBB_normal	8	CRPA_normal	1	CRPB_normal	6	CREAA_normal	51	CREAB_normal	63	XRD_whe_wed	TRUE
ST57	AGE_E	60	Gender_M	m	BMI_elev	27.47	DIAB_N	FALSE	ASA_2	2	ABT_N	FALSE	AB_cotri		TRUE			MASS_A	15.12	LCUA_normal	6	LCUB_elev	47	ECUA_normal	17	ECUB_vhigh	1552	pHA_acidic	5	pHB_acidic	6	NO2A_N	FALSE	NO2B_N	FALSE	LCBA_normal	7.9	LCBB_normal	7	CRPA_high	34	CRPB_normal	3	CREAA_high	146	CREAB_normal	96	XRD_NA
ST58	AGE_E	72	Gender_M	m	BMI_elev	25.76	DIAB_N	FALSE	ASA_3	3	ABT_N	FALSE	AB_ceftri			TRUE		MASS_B	29.22	LCUA_normal	10	LCUB_elev	20	ECUA_normal	19	ECUB_high	263	pHA_acidic	5	pHB_acidic	5	NO2A_N	FALSE	NO2B_N	FALSE	LCBA_high	14.2	LCBB_normal	7	CRPA_high	94	CRPB_elev	9	CREAA_high	149	CREAB_normal	86	XRD_NA
ST59	AGE_E	66	Gender_M	m	BMI_elev	28.34	DIAB_N	FALSE	ASA_1	1	ABT_N	FALSE	AB_cipro	TRUE				MASS_C	80.92	LCUA_normal	4	LCUB_high	198	ECUA_elev	62	ECUB_vhigh	11192	pHA_neutral	7	pHB_acidic	5.5	NO2A_N	FALSE	NO2B_N	FALSE	LCBA_high	13.4	LCBB_normal	7	CRPA_normal	2	CRPB_elev	9	CREAA_normal	110	CREAB_high	115	XRD_whe	TRUE
ST60	AGE_D	56	Gender_M	m	BMI_obese	32.08	DIAB_N	FALSE	ASA_1	1	ABT_N	FALSE	AB_cotri		TRUE			MASS_A	13.42	LCUA_normal	17	LCUB_high	240	ECUA_high	782	ECUB_vhigh	3777	pHA_acidic	6	pHB_acidic	6	NO2A_N	FALSE	NO2B_N	FALSE	LCBA_elev	11.1	LCBB_normal	5	CRPA_normal	6	CRPB_normal	7	CREAA_normal	108	CREAB_normal	100	XRD_wed
ST62	AGE_B	35	Gender_M	m	BMI_elev	27.17	DIAB_N	FALSE	ASA_1	1	ABT_N	FALSE	AB_cotri		TRUE			MASS_A	15.52	LCUA_normal	3	LCUB_vhigh	1124	ECUA_normal	5	ECUB_high	211	pHA_basic	8	pHB_neutral	7	NO2A_N	FALSE	NO2B_N	FALSE	LCBA_normal	9.7	LCBB_elev	11	CRPA_high	58	CRPB_high	32	CREAA_high	133	CREAB_high	133	XRD_NA
ST64	AGE_C	40	Gender_M	m	BMI_elev	27.41	DIAB_N	FALSE	ASA_1	1	ABT_N	FALSE	AB_cipro	TRUE				MASS_B	24.02	LCUA_normal	4	LCUB_high	167	ECUA_elev	50	ECUB_vhigh	3736	pHA_acidic	5	pHB_acidic	5	NO2A_N	FALSE	NO2B_N	FALSE	LCBA_elev	11.6	LCBB_normal	8	CRPA_high	95	CRPB_normal	0	CREAA_normal	112	CREAB_normal	62	XRD_NA
ST65	AGE_B	36	Gender_F	f	BMI_obese	42.97	DIAB_N	FALSE	ASA_2	2	ABT_N	FALSE	AB_cotri		TRUE			MASS_B	23.82	LCUA_elev	42	LCUB_vhigh	1182	ECUA_elev	21	ECUB_vhigh	23219	pHA_acidic	6	pHB_acidic	5	NO2A_N	FALSE	NO2B_N	FALSE	LCBA_normal	8.2	LCBB_elev	10	CRPA_high	21	CRPB_elev	12	CREAA_normal	80	CREAB_normal	66	XRD_NA
ST66	AGE_D	50	Gender_F	f	BMI_elev	25.22	DIAB_N	FALSE	ASA_1	1	ABT_N	FALSE	AB_cotri		TRUE			MASS_B	32.42	LCUA_normal	4	LCUB_elev	27	ECUA_elev	28	ECUB_elev	65	pHA_acidic	6	pHB_acidic	6	NO2A_N	FALSE	NO2B_N	FALSE	LCBA_normal	9.1	LCBB_normal	7	CRPA_normal	2	CRPB_normal	4	CREAA_normal	67	CREAB_normal	57	XRD_NA
ST67	AGE_E	60	Gender_M	m	BMI_elev	26.17	DIAB_N	FALSE	ASA_2	2	ABT_N	FALSE	AB_ceftri			TRUE		MASS_B	25.12	LCUA_normal	2	LCUB_elev	50	ECUA_normal	9	ECUB_high	118	pHA_acidic	6	pHB_acidic	5	NO2A_N	FALSE	NO2B_N	FALSE	LCBA_normal	9.2	LCBB_normal	6	CRPA_normal	4	CRPB_normal	0	CREAA_high	116	CREAB_normal	94	XRD_NA
ST68	AGE_B	35	Gender_F	f	BMI_elev	26.5	DIAB_N	FALSE	ASA_1	1	ABT_N	FALSE	AB_cotri		TRUE			MASS_A	4.02	LCUA_elev	36	LCUB_elev	45	ECUA_elev	71	ECUB_high	732	pHA_neutral	7	pHB_acidic	6	NO2A_N	FALSE	NO2B_N	FALSE	LCBA_elev	11.1	LCBB_normal	8	CRPA_normal	5	CRPB_elev	8	CREAA_normal	65	CREAB_normal	55	XRD_NA
ST69	AGE_C	46	Gender_M	m	BMI_obese	34.95	DIAB_N	FALSE	ASA_1	1	ABT_N	FALSE	AB_cotri		TRUE			MASS_B	28.22	LCUA_elev	42	LCUB_elev	48	ECUA_elev	50	ECUB_high	179	pHA_acidic	5	pHB_acidic	6	NO2A_N	FALSE	NO2B_N	FALSE	LCBA_normal	5.9	LCBB_normal	7	CRPA_normal	2	CRPB_normal	3	CREAA_normal	79	CREAB_normal	70	XRD_wed
ST70	AGE_E	66	Gender_M	m	BMI_normal	22.72	DIAB_N	FALSE	ASA_1	1	ABT_N	FALSE	AB_cotri		TRUE			MASS_A	10.62	LCUA_elev	25	LCUB_elev	97	ECUA_normal	15	ECUB_vhigh	7868	pHA_acidic	5	pHB_acidic	5	NO2A_N	FALSE	NO2B_N	FALSE	LCBA_normal	4.1	LCBB_normal	7	CRPA_normal	0	CRPB_normal	1	CREAA_normal	94	CREAB_normal	100	XRD_NA
ST71	AGE_B	33	Gender_M	m	BMI_elev	28.41	DIAB_N	FALSE	ASA_1	1	ABT_N	FALSE	AB_cotri		TRUE			MASS_B	42.62	LCUA_normal	3	LCUB_elev	61	ECUA_normal	17	ECUB_high	220	pHA_acidic	6	pHB_neutral	7	NO2A_N	FALSE	NO2B_N	FALSE	LCBA_elev	10.6	LCBB_normal	6	CRPA_high	22	CRPB_normal	3	CREAA_high	152	CREAB_normal	83	XRD_NA
ST72	AGE_D	54	Gender_M	m	BMI_elev	25.5	DIAB_N	FALSE	ASA_1	1	ABT_N	FALSE	AB_cotri		TRUE			MASS_B	25.32	LCUA_elev	54	LCUB_elev	34	ECUA_high	213	ECUB_high	543	pHA_acidic	6	pHB_acidic	6	NO2A_N	FALSE	NO2B_N	FALSE	LCBA_normal	7.7	LCBB_normal	6	CRPA_normal	2	CRPB_normal	2	CREAA_normal	95	CREAB_normal	80	XRD_whe_wed	TRUE
ST73	AGE_B	30	Gender_F	f	BMI_normal	20.07	DIAB_N	FALSE	ASA_1	1	ABT_N	FALSE	AB_cotri		TRUE			MASS_B	41.32	LCUA_normal	1	LCUB_vhigh	860	ECUA_elev	39	ECUB_vhigh	17588	pHA_neutral	7	pHB_acidic	5	NO2A_N	FALSE	NO2B_N	FALSE	LCBA_normal	7.3	LCBB_normal	8	CRPA_normal	4	CRPB_normal	3	CREAA_normal	44	CREAB_normal	49	XRD_wed
ST76	AGE_E	68	Gender_M	m	BMI_elev	28.4	DIAB_N	FALSE	ASA_1	1	ABT_Y	TRUE	AB_cotri		TRUE			MASS_B	37.02	LCUA_normal	11	LCUB_elev	80	ECUA_elev	20	ECUB_high	211	pHA_acidic	5	pHB_acidic	5	NO2A_N	FALSE	NO2B_N	FALSE	LCBA_normal	5.5	LCBB_normal	5	CRPA_high	26	CRPB_normal	3	CREAA_high	132	CREAB_normal	82	XRD_NA
ST77	AGE_D	50	Gender_F	f	BMI_obese	30.44	DIAB_N	FALSE	ASA_1	1	ABT_N	FALSE	AB_cotri		TRUE			MASS_B	28.92	LCUA_high	719	LCUB_elev	79	ECUA_normal	8	ECUB_high	114	pHA_basic	8	pHB_neutral	7	NO2A_N	FALSE	NO2B_N	FALSE	LCBA_high	14	LCBB_normal	7	CRPA_normal	3	CRPB_elev	9	CREAA_normal	68	CREAB_normal	63	XRD_NA
ST78	AGE_C	48	Gender_M	m	BMI_elev	25.43	DIAB_N	FALSE	ASA_1	1	ABT_N	FALSE	AB_cotri		TRUE			MASS_B	34.22	LCUA_normal	0	LCUB_elev	47	ECUA_elev	22	ECUB_high	583	pHA_neutral	7	pHB_neutral	7	NO2A_N	FALSE	NO2B_N	FALSE	LCBA_normal	4.7	LCBB_normal	5	CRPA_normal	0	CRPB_elev	8	CREAA_normal	86	CREAB_normal	82	XRD_wed
ST79	AGE_E	75	Gender_M	m	BMI_elev	28.6	DIAB_N	FALSE	ASA_2	2	ABT_N	FALSE	AB_cotri		TRUE			MASS_A	19.72	LCUA_NA	n.d.	LCUB_elev	47	ECUA_NA	n.d.	ECUB_high	426	pHA_acidic	6	pHB_acidic	5	NO2A_N	FALSE	NO2B_N	FALSE	LCBA_normal	9.8	LCBB_normal	6	CRPA_normal	0	CRPB_normal	0	CREAA_normal	92	CREAB_normal	93	XRD_NA
ST80	AGE_C	47	Gender_F	f	BMI_elev	25.81	DIAB_N	FALSE	ASA_1	1	ABT_N	FALSE	AB_cipro	TRUE				MASS_B	34.32	LCUA_normal	4	LCUB_vhigh	604	ECUA_normal	14	ECUB_vhigh	4771	pHA_neutral	7	pHB_neutral	7	NO2A_N	FALSE	NO2B_N	FALSE	LCBA_normal	4.8	LCBB_normal	5	CRPA_high	26	CRPB_normal	3	CREAA_normal	73	CREAB_normal	74	XRD_wed
ST81	AGE_E	71	Gender_M	m	BMI_elev	25.66	DIAB_N	FALSE	ASA_2	2	ABT_N	FALSE	AB_cotri		TRUE			MASS_A	7.62	LCUA_normal	4	LCUB_elev	74	ECUA_normal	4	ECUB_vhigh	3875	pHA_acidic	5	pHB_acidic	6	NO2A_N	FALSE	NO2B_N	FALSE	LCBA_normal	5.9	LCBB_normal	4	CRPA_high	40	CRPB_normal	3	CREAA_high	151	CREAB_normal	91	XRD_NA
ST82	AGE_E	72	Gender_F	f	BMI_elev	29.06	DIAB_N	FALSE	ASA_2	2	ABT_N	FALSE	AB_cotri		TRUE			MASS_D	247.62	LCUA_elev	59	LCUB_high	122	ECUA_high	476	ECUB_high	894	pHA_acidic	6	pHB_neutral	6.5	NO2A_N	FALSE	NO2B_N	FALSE	LCBA_high	14.7	LCBB_normal	7	CRPA_high	36	CRPB_elev	14	CREAA_high	117	CREAB_normal	75	XRD_wed_cap
ST83	AGE_E	69	Gender_M	m	BMI_elev	28.72	DIAB_N	FALSE	ASA_1	1	ABT_N	FALSE	AB_cipro	TRUE				MASS_A	0	LCUA_normal	10	LCUB_elev	50	ECUA_elev	25	ECUB_high	757	pHA_acidic	5	pHB_acidic	5	NO2A_N	FALSE	NO2B_N	FALSE	LCBA_elev	10.9	LCBB_normal	8	CRPA_high	117	CRPB_normal	2	CREAA_high	163	CREAB_normal	104	XRD_NA
ST85	AGE_E	68	Gender_M	m	BMI_elev	28.08	DIAB_N	FALSE	ASA_2	2	ABT_N	FALSE	AB_cotri		TRUE			MASS_C	85.62	LCUA_elev	74	LCUB_vhigh	744	ECUA_high	264	ECUB_high	366	pHA_acidic	6	pHB_acidic	6	NO2A_Y	TRUE	NO2B_Y	TRUE	LCBA_normal	5.8	LCBB_normal	5	CRPA_normal	2	CRPB_normal	7	CREAA_normal	73	CREAB_normal	78	XRD_whe_wed	TRUE
ST86	AGE_C	49	Gender_M	m	BMI_normal	21.22	DIAB_N	FALSE	ASA_2	2	ABT_N	FALSE	AB_cotri		TRUE			MASS_C	96.42	LCUA_normal	12	LCUB_high	257	ECUA_high	110	ECUB_vhigh	10777	pHA_neutral	6.5	pHB_neutral	6.5	NO2A_N	FALSE	NO2B_N	FALSE	LCBA_normal	8.1	LCBB_normal	7	CRPA_normal	0	CRPB_normal	0	CREAA_normal	75	CREAB_normal	80	XRD_whe_wed	TRUE
ST87	AGE_E	65	Gender_F	f	BMI_normal	24.54	DIAB_N	FALSE	ASA_2	2	ABT_N	FALSE	AB_cipro	TRUE				MASS_B	45.92	LCUA_high	115	LCUB_vhigh	615	ECUA_high	235	ECUB_vhigh	2315	pHA_acidic	5	pHB_acidic	6	NO2A_N	FALSE	NO2B_N	FALSE	LCBA_high	15	LCBB_normal	8	CRPA_normal	4	CRPB_normal	0	CREAA_normal	101	CREAB_normal	99	XRD_wed
ST88	AGE_E	68	Gender_F	f	BMI_elev	27.99	DIAB_N	FALSE	ASA_2	2	ABT_N	FALSE	AB_cotri		TRUE			MASS_B	48.42	LCUA_normal	11	LCUB_elev	98	ECUA_elev	46	ECUB_vhigh	4249	pHA_acidic	5	pHB_acidic	5	NO2A_N	FALSE	NO2B_N	FALSE	LCBA_high	15.2	LCBB_normal	6	CRPA_elev	12	CRPB_normal	1	CREAA_normal	102	CREAB_normal	60	XRD_whe	TRUE
ST89	AGE_E	70	Gender_M	m	BMI_normal	22.09	DIAB_N	FALSE	ASA_1	1	ABT_N	FALSE	AB_cotri		TRUE			MASS_C	74.02	LCUA_normal	2	LCUB_high	496	ECUA_elev	22	ECUB_vhigh	26587	pHA_acidic	5	pHB_acidic	5	NO2A_N	FALSE	NO2B_N	FALSE	LCBA_normal	4.6	LCBB_normal	6	CRPA_high	124	CRPB_normal	2	CREAA_high	115	CREAB_normal	71	XRD_whe	TRUE
ST90	AGE_C	44	Gender_M	m	BMI_elev	27.73	DIAB_N	FALSE	ASA_2	2	ABT_N	FALSE	AB_cipro	TRUE				MASS_A	13.22	LCUA_normal	2	LCUB_elev	33	ECUA_normal	4	ECUB_high	261	pHA_neutral	6.5	pHB_neutral	7	NO2A_N	FALSE	NO2B_N	FALSE	LCBA_elev	10.7	LCBB_normal	7	CRPA_high	165	CRPB_normal	1	CREAA_high	159	CREAB_normal	75	XRD_NA
ST91	AGE_E	62	Gender_M	m	BMI_elev	27.04	DIAB_Y	TRUE	ASA_3	4	ABT_N	FALSE	AB_cotri		TRUE			MASS_B	25.72	LCUA_normal	15	LCUB_NA	n.d.	ECUA_normal	0	ECUB_NA	n.d.	pHA_acidic	6	pHB_acidic	6	NO2A_N	FALSE	NO2B_N	FALSE	LCBA_elev	11.1	LCBB_elev	11	CRPA_normal	1	CRPB_normal	1	CREAA_normal	78	CREAB_normal	78	XRD_NA
ST92	AGE_D	53	Gender_M	m	BMI_normal	23.33	DIAB_Y	TRUE	ASA_2	2	ABT_N	FALSE	AB_cotri		TRUE			MASS_D	118.32	LCUA_elev	56	LCUB_vhigh	541	ECUA_high	638	ECUB_vhigh	80717	pHA_acidic	6	pHB_acidic	6	NO2A_N	FALSE	NO2B_N	FALSE	LCBA_normal	5.6	LCBB_normal	9	CRPA_elev	9	CRPB_high	23	CREAA_normal	73	CREAB_normal	69	XRD_wed_cap
ST93	AGE_C	47	Gender_F	f	BMI_obese	30.78	DIAB_N	FALSE	ASA_2	2	ABT_Y	TRUE	AB_other				TRUE	MASS_B	24.22	LCUA_elev	47	LCUB_high	126	ECUA_normal	17	ECUB_vhigh	1113	pHA_acidic	6	pHB_acidic	6	NO2A_N	FALSE	NO2B_N	FALSE	LCBA_high	14.4	LCBB_normal	7	CRPA_high	207	CRPB_elev	8	CREAA_high	130	CREAB_normal	72	XRD_whe	TRUE
ST94	AGE_E	66	Gender_F	f	BMI_normal	23.44	DIAB_N	FALSE	ASA_2	2	ABT_N	FALSE	AB_cotri		TRUE			MASS_B	20.22	LCUA_elev	25	LCUB_elev	57	ECUA_elev	25	ECUB_normal	17	pHA_acidic	5	pHB_acidic	6	NO2A_N	FALSE	NO2B_N	FALSE	LCBA_normal	4.6	LCBB_normal	4	CRPA_normal	2	CRPB_normal	0	CREAA_normal	63	CREAB_normal	66	XRD_NA
ST95	AGE_D	53	Gender_M	m	BMI_obese	30.44	DIAB_N	FALSE	ASA_1	1	ABT_N	FALSE	AB_cotri		TRUE			MASS_B	34.32	LCUA_normal	2	LCUB_normal	17	ECUA_normal	8	ECUB_high	483	pHA_acidic	5	pHB_neutral	7	NO2A_N	FALSE	NO2B_N	FALSE	LCBA_normal	7.3	LCBB_normal	5	CRPA_high	40	CRPB_normal	2	CREAA_high	163	CREAB_normal	81	XRD_whe	TRUE
*NA=no significant amounts of crystalline phase apart from NaCl
[truncated: 3 more columns]
